# Supplementary material for: Lightning-induced relativistic electron precipitation from the inner radiation belt
Source: Nat Commun. 2024 Oct 8;15:8721. doi: 10.1038/s41467-024-53036-4 (PMC11461791; doi:10.1038/s41467-024-53036-4)
Supplement: Supplementary file 2 — Source Data [file 41467_2024_53036_MOESM2_ESM.xlsx]

## Sheet: Figure 1
Figure 1
		timestamp	countrate	pks	L_shell
	Figure 1a	1998-11-12 06:58:25	188	0	1.9371
		1998-11-12 06:58:25	220	0
		1998-11-12 06:58:25	212	0
		1998-11-12 06:58:25	188	0
		1998-11-12 06:58:25	220	0
		1998-11-12 06:58:25	204	0
		1998-11-12 06:58:25	212	0
		1998-11-12 06:58:25	204	0
		1998-11-12 06:58:25	220	0
		1998-11-12 06:58:25	228	0
		1998-11-12 06:58:25	228	0
		1998-11-12 06:58:25	196	0
		1998-11-12 06:58:26	212	0
		1998-11-12 06:58:26	228	0
		1998-11-12 06:58:26	280	0
		1998-11-12 06:58:26	280	0
		1998-11-12 06:58:26	252	0
		1998-11-12 06:58:26	296	0
		1998-11-12 06:58:26	328	0
		1998-11-12 06:58:26	344	0
		1998-11-12 06:58:26	440	1
		1998-11-12 06:58:26	440	0
		1998-11-12 06:58:26	360	0
		1998-11-12 06:58:26	312	0
		1998-11-12 06:58:26	312	0
		1998-11-12 06:58:26	264	0
		1998-11-12 06:58:26	296	0
		1998-11-12 06:58:26	252	0
		1998-11-12 06:58:26	252	0
		1998-11-12 06:58:26	328	0
		1998-11-12 06:58:26	296	0
		1998-11-12 06:58:26	408	0
		1998-11-12 06:58:26	472	1
		1998-11-12 06:58:26	392	0
		1998-11-12 06:58:26	344	0
		1998-11-12 06:58:26	280	0
		1998-11-12 06:58:26	264	0
		1998-11-12 06:58:26	264	0
		1998-11-12 06:58:26	280	0
		1998-11-12 06:58:26	252	0
		1998-11-12 06:58:26	264	0
		1998-11-12 06:58:26	264	0
		1998-11-12 06:58:26	312	0
		1998-11-12 06:58:26	504	1
		1998-11-12 06:58:26	488	0
		1998-11-12 06:58:26	376	0
		1998-11-12 06:58:26	252	0
		1998-11-12 06:58:26	264	0
		1998-11-12 06:58:26	204	0
		1998-11-12 06:58:26	220	0
		1998-11-12 06:58:26	280	0
		1998-11-12 06:58:26	228	0
		1998-11-12 06:58:26	280	0
		1998-11-12 06:58:26	296	0
		1998-11-12 06:58:26	528	1
		1998-11-12 06:58:26	488	0
		1998-11-12 06:58:26	344	0
		1998-11-12 06:58:26	244	0
		1998-11-12 06:58:26	252	0
		1998-11-12 06:58:26	264	0
		1998-11-12 06:58:26	228	0
		1998-11-12 06:58:26	220	0
		1998-11-12 06:58:27	236	0
		1998-11-12 06:58:27	280	0
		1998-11-12 06:58:27	264	0
		1998-11-12 06:58:27	456	1
		1998-11-12 06:58:27	456	0
		1998-11-12 06:58:27	328	0
		1998-11-12 06:58:27	280	0
		1998-11-12 06:58:27	236	0
		1998-11-12 06:58:27	228	0
		1998-11-12 06:58:27	236	0
		1998-11-12 06:58:27	204	0
		1998-11-12 06:58:27	220	0
		1998-11-12 06:58:27	264	0
		1998-11-12 06:58:27	296	0
		1998-11-12 06:58:27	408	0
		1998-11-12 06:58:27	440	0
		1998-11-12 06:58:27	344	0
		1998-11-12 06:58:27	280	0
		1998-11-12 06:58:27	280	0
		1998-11-12 06:58:27	264	0
		1998-11-12 06:58:27	228	0
		1998-11-12 06:58:27	228	0
		1998-11-12 06:58:27	228	0
		1998-11-12 06:58:27	244	0
		1998-11-12 06:58:27	312	0
		1998-11-12 06:58:27	360	0
		1998-11-12 06:58:27	344	0
		1998-11-12 06:58:27	312	0
		1998-11-12 06:58:27	264	0
		1998-11-12 06:58:27	252	0
		1998-11-12 06:58:27	220	0
		1998-11-12 06:58:27	212	0
		1998-11-12 06:58:27	212	0
		1998-11-12 06:58:27	228	0
		1998-11-12 06:58:27	280	0
		1998-11-12 06:58:27	328	0
		1998-11-12 06:58:27	312	0
		1998-11-12 06:58:27	312	0
		1998-11-12 06:58:27	312	0
		1998-11-12 06:58:27	296	0
		1998-11-12 06:58:27	264	0
		1998-11-12 06:58:27	212	0
		1998-11-12 06:58:27	220	0
		1998-11-12 06:58:27	236	0
		1998-11-12 06:58:27	220	0
		1998-11-12 06:58:27	252	0
		1998-11-12 06:58:27	296	0
		1998-11-12 06:58:27	280	0
		1998-11-12 06:58:27	280	0
		1998-11-12 06:58:27	280	0
		1998-11-12 06:58:28	252	0
		1998-11-12 06:58:28	264	0
		1998-11-12 06:58:28	220	0
		1998-11-12 06:58:28	236	0
		1998-11-12 06:58:28	220	0
		1998-11-12 06:58:28	228	0
		1998-11-12 06:58:28	280	0
		1998-11-12 06:58:28	264	0
		1998-11-12 06:58:28	280	0
		1998-11-12 06:58:28	252	0
		1998-11-12 06:58:28	280	0
		1998-11-12 06:58:28	264	0
		1998-11-12 06:58:28	228	0
		1998-11-12 06:58:28	236	0
		timestamp	countrate	pks	L_shell
	Figure 1b	2001-04-11 00:27:57	880	0	1.9638
		2001-04-11 00:27:57	944	0
		2001-04-11 00:27:57	944	0
		2001-04-11 00:27:57	976	0
		2001-04-11 00:27:57	944	0
		2001-04-11 00:27:57	944	0
		2001-04-11 00:27:57	944	0
		2001-04-11 00:27:57	912	0
		2001-04-11 00:27:57	1008	0
		2001-04-11 00:27:57	976	0
		2001-04-11 00:27:58	944	0
		2001-04-11 00:27:58	1008	0
		2001-04-11 00:27:58	944	0
		2001-04-11 00:27:58	976	0
		2001-04-11 00:27:58	1008	0
		2001-04-11 00:27:58	1008	0
		2001-04-11 00:27:58	1056	0
		2001-04-11 00:27:58	1056	0
		2001-04-11 00:27:58	1376	0
		2001-04-11 00:27:58	1824	0
		2001-04-11 00:27:58	2112	1
		2001-04-11 00:27:58	2112	0
		2001-04-11 00:27:58	1824	0
		2001-04-11 00:27:58	1632	0
		2001-04-11 00:27:58	1440	0
		2001-04-11 00:27:58	1312	0
		2001-04-11 00:27:58	1248	0
		2001-04-11 00:27:58	1120	0
		2001-04-11 00:27:58	1056	0
		2001-04-11 00:27:58	1056	0
		2001-04-11 00:27:58	1248	0
		2001-04-11 00:27:58	1632	0
		2001-04-11 00:27:58	2368	1
		2001-04-11 00:27:58	2112	0
		2001-04-11 00:27:58	1696	0
		2001-04-11 00:27:58	1376	0
		2001-04-11 00:27:58	1312	0
		2001-04-11 00:27:58	1120	0
		2001-04-11 00:27:58	1056	0
		2001-04-11 00:27:58	1056	0
		2001-04-11 00:27:58	1056	0
		2001-04-11 00:27:58	1056	0
		2001-04-11 00:27:58	1120	0
		2001-04-11 00:27:58	1504	0
		2001-04-11 00:27:58	1952	0
		2001-04-11 00:27:58	2240	1
		2001-04-11 00:27:58	1696	0
		2001-04-11 00:27:58	1440	0
		2001-04-11 00:27:58	1184	0
		2001-04-11 00:27:58	1120	0
		2001-04-11 00:27:58	1008	0
		2001-04-11 00:27:58	1056	0
		2001-04-11 00:27:58	1056	0
		2001-04-11 00:27:58	1120	0
		2001-04-11 00:27:58	1248	0
		2001-04-11 00:27:58	1440	0
		2001-04-11 00:27:58	1888	0
		2001-04-11 00:27:58	1952	0
		2001-04-11 00:27:58	1696	0
		2001-04-11 00:27:58	1376	0
		2001-04-11 00:27:59	1184	0
		2001-04-11 00:27:59	1184	0
		2001-04-11 00:27:59	1184	0
		2001-04-11 00:27:59	1120	0
		2001-04-11 00:27:59	1184	0
		2001-04-11 00:27:59	1248	0
		2001-04-11 00:27:59	1312	0
		2001-04-11 00:27:59	1632	0
		2001-04-11 00:27:59	1824	1
		2001-04-11 00:27:59	1760	0
		2001-04-11 00:27:59	1504	0
		2001-04-11 00:27:59	1376	0
		2001-04-11 00:27:59	1248	0
		2001-04-11 00:27:59	1248	0
		2001-04-11 00:27:59	1248	0
		2001-04-11 00:27:59	1184	0
		2001-04-11 00:27:59	1312	0
		2001-04-11 00:27:59	1376	0
		2001-04-11 00:27:59	1568	0
		2001-04-11 00:27:59	1696	0
		2001-04-11 00:27:59	1760	1
		2001-04-11 00:27:59	1568	0
		2001-04-11 00:27:59	1504	0
		2001-04-11 00:27:59	1376	0
		2001-04-11 00:27:59	1312	0
		2001-04-11 00:27:59	1248	0
		2001-04-11 00:27:59	1248	0
		2001-04-11 00:27:59	1312	0
		2001-04-11 00:27:59	1440	0
		2001-04-11 00:27:59	1568	0
		2001-04-11 00:27:59	1696	0
		2001-04-11 00:27:59	1888	1
		2001-04-11 00:27:59	1760	0
		2001-04-11 00:27:59	1568	0
		2001-04-11 00:27:59	1440	0
		2001-04-11 00:27:59	1376	0
		2001-04-11 00:27:59	1376	0
		2001-04-11 00:27:59	1376	0
		2001-04-11 00:27:59	1440	0
		2001-04-11 00:27:59	1504	0
		2001-04-11 00:27:59	1568	0
		2001-04-11 00:27:59	1760	0
		2001-04-11 00:27:59	1824	1
		2001-04-11 00:27:59	1824	0
		2001-04-11 00:27:59	1632	0
		2001-04-11 00:27:59	1504	0
		2001-04-11 00:27:59	1376	0
		2001-04-11 00:27:59	1376	0
		2001-04-11 00:27:59	1440	0
		2001-04-11 00:27:59	1440	0
		2001-04-11 00:28:00	1504	0
		2001-04-11 00:28:00	1568	0
		2001-04-11 00:28:00	1632	0
		2001-04-11 00:28:00	1824	0
		2001-04-11 00:28:00	1760	0
		2001-04-11 00:28:00	1568	0
		2001-04-11 00:28:00	1568	0
		2001-04-11 00:28:00	1504	0
		2001-04-11 00:28:00	1376	0
		2001-04-11 00:28:00	1440	0
		2001-04-11 00:28:00	1376	0
		2001-04-11 00:28:00	1440	0
		2001-04-11 00:28:00	1568	0
		2001-04-11 00:28:00	1568	0
		2001-04-11 00:28:00	1760	0
		2001-04-11 00:28:00	1696	0
		2001-04-11 00:28:00	1632	0
		2001-04-11 00:28:00	1568	0
		2001-04-11 00:28:00	1632	0
		2001-04-11 00:28:00	1504	0
		2001-04-11 00:28:00	1504	0
		2001-04-11 00:28:00	1504	0
		2001-04-11 00:28:00	1440	0
		2001-04-11 00:28:00	1568	0
		2001-04-11 00:28:00	1568	0
		2001-04-11 00:28:00	1632	0
		2001-04-11 00:28:00	1632	0
		2001-04-11 00:28:00	1632	0
		2001-04-11 00:28:00	1568	0
		2001-04-11 00:28:00	1568	0
		2001-04-11 00:28:00	1504	0
		2001-04-11 00:28:00	1568	0
		2001-04-11 00:28:00	1504	0
		2001-04-11 00:28:00	1632	0
		2001-04-11 00:28:00	1568	0
		2001-04-11 00:28:00	1632	0
		2001-04-11 00:28:00	1568	0
		2001-04-11 00:28:00	1632	0
		2001-04-11 00:28:00	1632	0
		2001-04-11 00:28:00	1632	0
		2001-04-11 00:28:00	1632	0
		2001-04-11 00:28:00	1696	0
		2001-04-11 00:28:00	1568	0
		2001-04-11 00:28:00	1632	0
		2001-04-11 00:28:00	1696	0
		2001-04-11 00:28:00	1696	0
		2001-04-11 00:28:00	1632	0
		2001-04-11 00:28:00	1632	0
		2001-04-11 00:28:00	1632	0
		2001-04-11 00:28:00	1696	0
		2001-04-11 00:28:01	1632	0
		2001-04-11 00:28:01	1568	0
		2001-04-11 00:28:01	1696	0
		timestamp	countrate	pks	L_shell
	Figure 1c	2002-10-18 01:45:53	1440	0	1.9536
		2002-10-18 01:45:53	1504	0
		2002-10-18 01:45:53	1440	0
		2002-10-18 01:45:53	1504	0
		2002-10-18 01:45:53	1568	0
		2002-10-18 01:45:53	1696	0
		2002-10-18 01:45:53	1760	0
		2002-10-18 01:45:53	1824	0
		2002-10-18 01:45:53	1952	0
		2002-10-18 01:45:53	2016	0
		2002-10-18 01:45:53	2016	0
		2002-10-18 01:45:53	1824	0
		2002-10-18 01:45:53	1888	0
		2002-10-18 01:45:53	1760	0
		2002-10-18 01:45:53	1824	0
		2002-10-18 01:45:53	1760	0
		2002-10-18 01:45:53	1760	0
		2002-10-18 01:45:53	1760	0
		2002-10-18 01:45:53	1888	0
		2002-10-18 01:45:53	1888	0
		2002-10-18 01:45:53	2112	1
		2002-10-18 01:45:53	2016	0
		2002-10-18 01:45:54	1952	0
		2002-10-18 01:45:54	1952	0
		2002-10-18 01:45:54	1888	0
		2002-10-18 01:45:54	1824	0
		2002-10-18 01:45:54	1696	0
		2002-10-18 01:45:54	1696	0
		2002-10-18 01:45:54	1760	0
		2002-10-18 01:45:54	1760	0
		2002-10-18 01:45:54	1824	0
		2002-10-18 01:45:54	1888	0
		2002-10-18 01:45:54	2112	0
		2002-10-18 01:45:54	2240	1
		2002-10-18 01:45:54	2016	0
		2002-10-18 01:45:54	2016	0
		2002-10-18 01:45:54	1760	0
		2002-10-18 01:45:54	1760	0
		2002-10-18 01:45:54	1760	0
		2002-10-18 01:45:54	1696	0
		2002-10-18 01:45:54	1696	0
		2002-10-18 01:45:54	1632	0
		2002-10-18 01:45:54	1760	0
		2002-10-18 01:45:54	1888	0
		2002-10-18 01:45:54	1952	0
		2002-10-18 01:45:54	2240	1
		2002-10-18 01:45:54	2112	0
		2002-10-18 01:45:54	1952	0
		2002-10-18 01:45:54	1696	0
		2002-10-18 01:45:54	1632	0
		2002-10-18 01:45:54	1696	0
		2002-10-18 01:45:54	1696	0
		2002-10-18 01:45:54	1696	0
		2002-10-18 01:45:54	1824	0
		2002-10-18 01:45:54	1760	0
		2002-10-18 01:45:54	1824	0
		2002-10-18 01:45:54	1952	0
		2002-10-18 01:45:54	2240	1
		2002-10-18 01:45:54	2112	0
		2002-10-18 01:45:54	1824	0
		2002-10-18 01:45:54	1632	0
		2002-10-18 01:45:54	1568	0
		2002-10-18 01:45:54	1632	0
		2002-10-18 01:45:54	1568	0
		2002-10-18 01:45:54	1632	0
		2002-10-18 01:45:54	1760	0
		2002-10-18 01:45:54	1824	0
		2002-10-18 01:45:54	1824	0
		2002-10-18 01:45:54	2112	0
		2002-10-18 01:45:54	2368	1
		2002-10-18 01:45:54	2016	0
		2002-10-18 01:45:54	1824	0
		2002-10-18 01:45:55	1568	0
		2002-10-18 01:45:55	1568	0
		2002-10-18 01:45:55	1504	0
		2002-10-18 01:45:55	1504	0
		2002-10-18 01:45:55	1632	0
		2002-10-18 01:45:55	1568	0
		2002-10-18 01:45:55	1632	0
		2002-10-18 01:45:55	1952	0
		2002-10-18 01:45:55	2240	1
		2002-10-18 01:45:55	2016	0
		2002-10-18 01:45:55	1760	0
		2002-10-18 01:45:55	1568	0
		2002-10-18 01:45:55	1440	0
		2002-10-18 01:45:55	1504	0
		2002-10-18 01:45:55	1504	0
		2002-10-18 01:45:55	1504	0
		2002-10-18 01:45:55	1504	0
		2002-10-18 01:45:55	1632	0
		2002-10-18 01:45:55	1696	0
		2002-10-18 01:45:55	1952	0
		2002-10-18 01:45:55	2016	0
		2002-10-18 01:45:55	1760	0
		2002-10-18 01:45:55	1568	0
		2002-10-18 01:45:55	1440	0
		2002-10-18 01:45:55	1376	0
		2002-10-18 01:45:55	1440	0
		2002-10-18 01:45:55	1376	0
		2002-10-18 01:45:55	1440	0
		2002-10-18 01:45:55	1504	0
		2002-10-18 01:45:55	1504	0
		2002-10-18 01:45:55	1760	0
		2002-10-18 01:45:55	1632	0
		2002-10-18 01:45:55	1568	0
		2002-10-18 01:45:55	1504	0
		2002-10-18 01:45:55	1312	0
		2002-10-18 01:45:55	1440	0
		2002-10-18 01:45:55	1312	0
		2002-10-18 01:45:55	1376	0
		2002-10-18 01:45:55	1376	0
		2002-10-18 01:45:55	1376	0
		2002-10-18 01:45:55	1440	0
		2002-10-18 01:45:55	1440	0
		2002-10-18 01:45:55	1504	0
		2002-10-18 01:45:55	1504	0
		2002-10-18 01:45:55	1440	0
		2002-10-18 01:45:55	1312	0
		2002-10-18 01:45:55	1312	0
		2002-10-18 01:45:55	1312	0
		2002-10-18 01:45:55	1312	0
		2002-10-18 01:45:55	1312	0
		2002-10-18 01:45:56	1312	0
		2002-10-18 01:45:56	1376	0
		2002-10-18 01:45:56	1376	0
		2002-10-18 01:45:56	1440	0
		2002-10-18 01:45:56	1376	0
		2002-10-18 01:45:56	1376	0
		2002-10-18 01:45:56	1376	0
		2002-10-18 01:45:56	1248	0
		2002-10-18 01:45:56	1184	0
		2002-10-18 01:45:56	1312	0
		2002-10-18 01:45:56	1312	0
		2002-10-18 01:45:56	1312	0
		2002-10-18 01:45:56	1312	0
		2002-10-18 01:45:56	1312	0
		2002-10-18 01:45:56	1376	0
		2002-10-18 01:45:56	1376	0
		2002-10-18 01:45:56	1312	0
		2002-10-18 01:45:56	1312	0
		2002-10-18 01:45:56	1248	0
		timestamp	countrate	pks	L_shell
	Figure 1d	2000-09-15 04:09:40	22	0	1.9072
		2000-09-15 04:09:40	19	0
		2000-09-15 04:09:40	18	0
		2000-09-15 04:09:40	22	0
		2000-09-15 04:09:40	63	0
		2000-09-15 04:09:40	26	0
		2000-09-15 04:09:40	30	0
		2000-09-15 04:09:40	27	0
		2000-09-15 04:09:40	35	0
		2000-09-15 04:09:41	59	0
		2000-09-15 04:09:41	37	0
		2000-09-15 04:09:41	23	0
		2000-09-15 04:09:41	21	0
		2000-09-15 04:09:41	9	0
		2000-09-15 04:09:41	19	0
		2000-09-15 04:09:41	17	0
		2000-09-15 04:09:41	10	0
		2000-09-15 04:09:41	20	0
		2000-09-15 04:09:41	30	0
		2000-09-15 04:09:41	132	0
		2000-09-15 04:09:41	164	1
		2000-09-15 04:09:41	74	0
		2000-09-15 04:09:41	26	0
		2000-09-15 04:09:41	11	0
		2000-09-15 04:09:41	10	0
		2000-09-15 04:09:41	10	0
		2000-09-15 04:09:41	11	0
		2000-09-15 04:09:41	18	0
		2000-09-15 04:09:41	28	0
		2000-09-15 04:09:41	35	0
		2000-09-15 04:09:41	148	1
		2000-09-15 04:09:41	78	0
		2000-09-15 04:09:41	26	0
		2000-09-15 04:09:41	7	0
		2000-09-15 04:09:41	15	0
		2000-09-15 04:09:41	15	0
		2000-09-15 04:09:41	19	0
		2000-09-15 04:09:41	6	0
		2000-09-15 04:09:41	17	0
		2000-09-15 04:09:41	31	0
		2000-09-15 04:09:41	148	0
		2000-09-15 04:09:41	172	1
		2000-09-15 04:09:41	66	0
		2000-09-15 04:09:41	15	0
		2000-09-15 04:09:41	12	0
		2000-09-15 04:09:41	14	0
		2000-09-15 04:09:41	18	0
		2000-09-15 04:09:41	13	0
		2000-09-15 04:09:41	13	0
		2000-09-15 04:09:41	24	0
		2000-09-15 04:09:41	39	0
		2000-09-15 04:09:41	172	1
		2000-09-15 04:09:41	94	0
		2000-09-15 04:09:41	21	0
		2000-09-15 04:09:41	9	0
		2000-09-15 04:09:41	9	0
		2000-09-15 04:09:41	11	0
		2000-09-15 04:09:41	20	0
		2000-09-15 04:09:41	11	0
		2000-09-15 04:09:42	23	0
		2000-09-15 04:09:42	26	0
		2000-09-15 04:09:42	30	0
		2000-09-15 04:09:42	164	0
		2000-09-15 04:09:42	82	0
		2000-09-15 04:09:42	25	0
		2000-09-15 04:09:42	14	0
		2000-09-15 04:09:42	10	0
		2000-09-15 04:09:42	14	0
		2000-09-15 04:09:42	15	0
		2000-09-15 04:09:42	10	0
		2000-09-15 04:09:42	10	0
		2000-09-15 04:09:42	16	0
		2000-09-15 04:09:42	33	0
		2000-09-15 04:09:42	16	0
		2000-09-15 04:09:42	15	0
		2000-09-15 04:09:42	3	0
		2000-09-15 04:09:42	7	0
		2000-09-15 04:09:42	8	0
		2000-09-15 04:09:42	14	0
		2000-09-15 04:09:42	13	0
		2000-09-15 04:09:42	7	0
		2000-09-15 04:09:42	10	0
		2000-09-15 04:09:42	25	0
		2000-09-15 04:09:42	23	0
		2000-09-15 04:09:42	9	0
		2000-09-15 04:09:42	5	0
		2000-09-15 04:09:42	3	0
		2000-09-15 04:09:42	4	0
		2000-09-15 04:09:42	5	0
		2000-09-15 04:09:42	9	0
		2000-09-15 04:09:42	10	0
		2000-09-15 04:09:42	11	0
		2000-09-15 04:09:42	28	0
		2000-09-15 04:09:42	33	0
		2000-09-15 04:09:42	9	0
		2000-09-15 04:09:42	5	0
		2000-09-15 04:09:42	8	0
		2000-09-15 04:09:42	6	0
		2000-09-15 04:09:42	7	0
		2000-09-15 04:09:42	9	0
		2000-09-15 04:09:42	13	0
		2000-09-15 04:09:42	12	0
		2000-09-15 04:09:42	12	0
		2000-09-15 04:09:42	23	0
		2000-09-15 04:09:42	19	0
		2000-09-15 04:09:42	2	0
		2000-09-15 04:09:42	4	0
		2000-09-15 04:09:42	2	0
		2000-09-15 04:09:42	2	0
		2000-09-15 04:09:43	11	0
		2000-09-15 04:09:43	5	0
		2000-09-15 04:09:43	12	0

## Sheet: Figure 2
Figure 3
	L_shell	MLT	num_pks	spacing	event_dst	all_dst
	2.0856	5.1343	7	0.24	-22	-5
	1.9371	3.612	5	0.22	-29	0
	1.9243	4.9179	4	0.18	-27	3
	2.0311	21.9575	5	0.24	-8	6
	2.006	18.0033	5	0.2	-40	9
	1.9532	6.7377	8	0.22	-50	7
	2.0168	5.1206	7	0.24	4	1
	2.26	1.0151	4	0.28	-49	-3
	1.9681	1.9366	5	0.2	-39	0
	2.268	1.8211	7	0.24	-30	5
	1.793	21.4373	6	0.18	-2	2
	2.037	9.0706	8	0.22	-2	1
	1.9072	6.5199	4	0.2	-17	1
	2.1046	2.6097	4	0.26	-3	-2
	1.8861	18.9602	4	0.18	-7	-3
	1.8313	2.0147	12	0.16	-28	-4
	1.9638	1.9713	5	0.22	-28	-6
	1.9338	1.8572	8	0.22	-236	-6
	2.1352	6.4286	7	0.26	-4	-5
	1.9282	21.45	4	0.22	-37	-3
	1.8988	5.1192	4	0.14	-6	-6
	1.9536	22.0488	6	0.22	-37	-3
	1.9277	8.7533	6	0.2	-37	-9
	1.8262	4.3803	7	0.16	-50	-6
	1.9137	17.6596	5	0.2	-19	-4
	1.9593	14.8924	11	0.2	-62	-2
	2.1442	23.9011	11	0.24	-33	1
	2.0238	23.0157	5	0.2	-5	0
	2.1968	7.341	6	0.26	-2	1
	1.9984	5.872	10	0.2	-40	-1
	1.9469	2.5365	6	0.2	-5	-6
	1.9293	2.5523	4	0.18	-5	-10
	2.0736	23.5411	12	0.22	-1	-4
	1.8611	20.7543	10	0.18	2	2
	2.1151	5.5782	4	0.26	-55	5
	2.0278	23.8543	8	0.22	-48	6
	1.8526	6.4845	7	0.18	1	7
	2.0788	8.7951	5	0.24	1	4
	1.9624	8.8965	6	0.2	1	4
	1.641	6.3583	9	0.14	-33	2
	2.1403	5.8651	6	0.24	-16	-5
	2.1904	15.1694	4	0.24	-3	-5
	2.4112	3.4194	6	0.26	-79	-3
	2.0341	0.038	5	0.2	-9	-5
	1.9986	0.0716	8	0.2	-9	-8
						-7
						-6
						-6
						-6
						-4
						-1
						3
						4
						3
						2
						1
						1
						2
						3
						4
						4
						1
						1
						-1
						-1
						0
						1
						-1
						-1
						2
						2
						2
						1
						-3
						0
						0
						-1
						-2
						-2
						-2
						1
						2
						4
						5
						6
						4
						3
						-1
						-1
						-2
						-2
						0
						1
						0
						-2
						-5
						-7
						-5
						-3
						3
						4
						3
						4
						4
						3
						1
						3
						6
						3
						1
						3
						5
						8
						7
						6
						3
						2
						7
						9
						6
						8
						8
						9
						11
						9
						8
						7
						8
						9
						10
						7
						6
						9
						11
						11
						10
						6
						3
						2
						3
						7
						10
						12
						16
						23
						22
						9
						-1
						-6
						-14
						-17
						-14
						-12
						-8
						-10
						-8
						-9
						-10
						-6
						-5
						-6
						-10
						-9
						-15
						-14
						-8
						-2
						6
						4
						-1
						-2
						-3
						-2
						-3
						-5
						-8
						-10
						-11
						-10
						-10
						-10
						-7
						-4
						2
						2
						3
						6
						5
						4
						3
						5
						4
						7
						8
						5
						3
						5
						6
						9
						1
						-2
						-3
						-4
						-2
						-3
						-4
						-3
						-1
						0
						-1
						0
						0
						-5
						-6
						-2
						1
						4
						18
						23
						13
						7
						-9
						-25
						-41
						-64
						-78
						-73
						-58
						-60
						-64
						-60
						-62
						-59
						-54
						-48
						-36
						-33
						-27
						-16
						-10
						3
						50
						46
						21
						-1
						7
						5
						-8
						-18
						-18
						-23
						-34
						-42
						-38
						-25
						-19
						-21
						-25
						-23
						-19
						-21
						-22
						-20
						-17
						-16
						-15
						-9
						-8
						-10
						-10
						-10
						-20
						-26
						-21
						-15
						-12
						-13
						-13
						-14
						-14
						-14
						-18
						-21
						-27
						-28
						-27
						-23
						-19
						-19
						-16
						-14
						-16
						-18
						-21
						-18
						-20
						-24
						-26
						-26
						-26
						-21
						-15
						-14
						-15
						-16
						-14
						-15
						-17
						-21
						-22
						-21
						-22
						-20
						-14
						-9
						-7
						-10
						-13
						-16
						-17
						-17
						-15
						-16
						-17
						-16
						-16
						-12
						-12
						-15
						-17
						-17
						-18
						-18
						-16
						-15
						-14
						-12
						-10
						-6
						-6
						-6
						-5
						-6
						-7
						-7
						-7
						-6
						-6
						-7
						-9
						-8
						-2
						0
						0
						-2
						-4
						-5
						-5
						-8
						-8
						-6
						-4
						-1
						-2
						-2
						-3
						-4
						-9
						-14
						-15
						-13
						-13
						-13
						-12
						-8
						-7
						-8
						-9
						-8
						-10
						-12
						-14
						-13
						-10
						-8
						-5
						-2
						-1
						-3
						-1
						2
						4
						6
						5
						5
						6
						2
						-1
						-2
						-2
						0
						1
						3
						5
						3
						1
						-4
						-5
						-1
						-3
						-8
						-7
						-5
						-4
						-5
						-9
						-14
						-14
						-8
						-3
						-4
						-4
						0
						1
						-1
						3
						4
						1
						-4
						-5
						-3
						-1
						0
						1
						0
						0
						0
						0
						0
						-1
						-2
						-5
						-11
						-12
						-11
						-10
						-15
						-19
						-22
						-23
						-22
						-21
						-21
						-22
						-19
						-14
						-11
						-7
						-5
						-1
						2
						3
						0
						-3
						-9
						-10
						-7
						-4
						-4
						-3
						-6
						-12
						-12
						-8
						-6
						-12
						-23
						-31
						-35
						-29
						-29
						-31
						-25
						-20
						-18
						-14
						-12
						-18
						-26
						-26
						-21
						-17
						-16
						-12
						-10
						-10
						-17
						-18
						-14
						-14
						-14
						-17
						-18
						-18
						-16
						-16
						-13
						-12
						-14
						-10
						-11
						-15
						-20
						-23
						-25
						-26
						-24
						-20
						-14
						-11
						-10
						-8
						-7
						-7
						-9
						-9
						-9
						-7
						-7
						-4
						-2
						0
						-2
						-3
						-6
						-11
						-10
						-9
						-8
						-8
						-5
						-2
						1
						1
						2
						-1
						1
						3
						0
						-2
						-2
						1
						3
						6
						15
						18
						15
						14
						14
						7
						-5
						-7
						-6
						-5
						-3
						-1
						2
						4
						1
						4
						3
						0
						-1
						-4
						-7
						-8
						-4
						2
						5
						5
						1
						-4
						-6
						-14
						-17
						-17
						-14
						-11
						-11
						-9
						-5
						-4
						-5
						-6
						-4
						-4
						-5
						-1
						5
						8
						10
						11
						11
						14
						18
						16
						9
						1
						-1
						1
						6
						6
						3
						-12
						-22
						-15
						-21
						-20
						-32
						-41
						-45
						-38
						-33
						-31
						-29
						-27
						-26
						-25
						-22
						-21
						-24
						-24
						-23
						-25
						-21
						-18
						-17
						-15
						-14
						-13
						-11
						-16
						-22
						-29
						-31
						-26
						-24
						-19
						-14
						-17
						-9
						-11
						-16
						-12
						-10
						-15
						-18
						-30
						-32
						-30
						-37
						-33
						-24
						-24
						-34
						-31
						-37
						-41
						-44
						-43
						-36
						-28
						-24
						-27
						-27
						-26
						-25
						-22
						-20
						-19
						-22
						-25
						-25
						-23
						-24
						-25
						-26
						-24
						-24
						-21
						-18
						-22
						-26
						-24
						-22
						-25
						-24
						-21
						-19
						-16
						-16
						-15
						-16
						-16
						-18
						-17
						-17
						-18
						-18
						-18
						-19
						-15
						-18
						-25
						-26
						-25
						-23
						-25
						-27
						-26
						-23
						-18
						-16
						-15
						-15
						-15
						-14
						-15
						-18
						-20
						-19
						-17
						-15
						-15
						-15
						-15
						-14
						-15
						-16
						-16
						-16
						-17
						-16
						-20
						-19
						-17
						-16
						-12
						-8
						-2
						-2
						-2
						-5
						-10
						-12
						-14
						-12
						-14
						-16
						-17
						-16
						-16
						-15
						-14
						-13
						-12
						-10
						-11
						-12
						-14
						-11
						-10
						-17
						-15
						-9
						-5
						-6
						-8
						-8
						-12
						-14
						-15
						-11
						-8
						-15
						-17
						-19
						-18
						-20
						-22
						-21
						-21
						-21
						-20
						-18
						-20
						-20
						-21
						-20
						-19
						-17
						-16
						-16
						-17
						-19
						-19
						-19
						-20
						-19
						-16
						-15
						-16
						-17
						-15
						-13
						-15
						-15
						-15
						-16
						-17
						-15
						-14
						-14
						-12
						-11
						-11
						-7
						-11
						-14
						-14
						-10
						-8
						-8
						-8
						-7
						-6
						-6
						-7
						-5
						-7
						-8
						-10
						-10
						-9
						-7
						-6
						-6
						-6
						-6
						-7
						-4
						-4
						-3
						1
						0
						-1
						-3
						-11
						-14
						-13
						-9
						-1
						2
						3
						3
						-1
						-2
						-3
						-10
						-16
						-14
						-16
						-17
						-18
						-18
						-16
						-14
						-11
						-13
						-14
						-16
						-16
						-15
						-16
						-16
						-16
						-12
						-11
						-10
						-10
						-13
						-12
						-10
						-8
						-7
						-6
						-4
						-5
						-7
						-7
						-4
						-2
						-1
						0
						1
						-2
						-3
						-3
						-3
						-3
						-5
						-4
						0
						-1
						-1
						-1
						-2
						0
						6
						6
						-3
						-11
						-8
						-5
						-14
						-21
						-37
						-32
						-38
						-39
						-36
						-35
						-33
						-23
						-16
						-17
						-18
						-20
						-21
						-23
						-20
						-20
						-20
						-21
						-27
						-31
						-34
						-31
						-26
						-14
						-13
						-13
						-13
						-25
						-49
						-54
						-56
						-56
						-46
						-44
						-43
						-45
						-36
						-39
						-45
						-49
						-54
						-57
						-60
						-63
						-68
						-68
						-65
						-61
						-60
						-60
						-59
						-59
						-59
						-53
						-52
						-48
						-44
						-45
						-45
						-36
						-30
						-33
						-31
						-22
						-29
						-40
						-49
						-60
						-60
						-49
						-42
						-38
						-38
						-36
						-34
						-31
						-37
						-37
						-37
						-30
						-31
						-39
						-32
						-34
						-33
						-29
						-29
						-31
						-27
						-23
						-27
						-30
						-32
						-30
						-25
						-23
						-23
						-22
						-21
						-21
						-21
						-20
						-18
						-16
						-14
						-14
						-15
						-16
						-18
						-18
						-16
						-16
						-12
						-12
						-17
						-15
						-14
						-12
						-13
						-18
						-17
						-17
						-16
						-17
						-18
						-17
						-16
						-16
						-15
						-13
						-13
						-14
						-17
						-17
						-17
						-17
						-18
						-18
						-18
						-16
						-18
						-17
						-16
						-17
						-20
						-20
						-19
						-16
						-17
						-19
						-19
						-14
						-11
						-11
						-11
						-12
						-13
						-12
						-11
						-9
						-9
						-10
						-11
						-8
						-12
						-11
						-11
						-10
						-16
						-23
						-22
						-19
						-19
						-16
						-17
						-14
						-11
						-8
						-7
						-11
						-16
						-18
						-17
						-14
						-18
						-22
						-24
						-24
						-24
						-26
						-31
						-34
						-25
						-20
						-18
						-20
						-28
						-32
						-32
						-31
						-32
						-32
						-28
						-28
						-31
						-36
						-37
						-36
						-40
						-51
						-54
						-50
						-44
						-39
						-37
						-28
						-28
						-27
						-24
						-24
						-19
						-26
						-27
						-27
						-28
						-29
						-29
						-29
						-32
						-27
						-24
						-23
						-22
						-22
						-21
						-25
						-28
						-24
						-20
						-21
						-22
						-21
						-19
						-17
						-17
						-15
						-14
						-12
						-7
						-8
						-11
						-11
						-10
						-9
						-8
						-10
						-10
						-9
						-6
						-7
						-7
						-6
						-3
						-2
						-3
						-8
						-10
						-9
						-6
						-5
						-6
						-5
						-2
						-5
						-6
						-7
						-7
						-7
						-5
						-4
						-3
						-2
						-1
						-3
						-7
						-5
						-5
						-5
						-5
						-5
						-5
						-2
						-4
						-4
						-5
						-5
						-1
						1
						3
						5
						4
						4
						4
						1
						-4
						-10
						-10
						-14
						-19
						-25
						-21
						-23
						-20
						-14
						-13
						-13
						-12
						-11
						-12
						-11
						-7
						-10
						-15
						-13
						-16
						-21
						-17
						-12
						-9
						-8
						-9
						-11
						-11
						-11
						-10
						-11
						-20
						-29
						-35
						-35
						-32
						-27
						-24
						-27
						-26
						-19
						-17
						-18
						-21
						-28
						-33
						-30
						-25
						-23
						-25
						-23
						-18
						-9
						-5
						-2
						-1
						-3
						-5
						-13
						-15
						-15
						-10
						-9
						-16
						-13
						-10
						-7
						-4
						-6
						-13
						-10
						-6
						-6
						-14
						-23
						-18
						-23
						-29
						-26
						-20
						-19
						-19
						-17
						-17
						-18
						-17
						-16
						-15
						-15
						-12
						-12
						-7
						-11
						-17
						-18
						-17
						-17
						-16
						-17
						-15
						-12
						-10
						-10
						-13
						-13
						-16
						-16
						-17
						-19
						-19
						-17
						-16
						-11
						-11
						-8
						-14
						-23
						-24
						-18
						-14
						-14
						-22
						-29
						-26
						-24
						-25
						-18
						-22
						-25
						-16
						-14
						-15
						-16
						-9
						-7
						-2
						-1
						-5
						-14
						-20
						-23
						-27
						-24
						-23
						-29
						-29
						-28
						-29
						-26
						-23
						-22
						-25
						-26
						-27
						-28
						-22
						-24
						-21
						-35
						-61
						-86
						-76
						-64
						-67
						-64
						-63
						-65
						-56
						-54
						-54
						-55
						-54
						-55
						-55
						-46
						-44
						-45
						-43
						-52
						-56
						-47
						-46
						-42
						-36
						-36
						-35
						-34
						-36
						-37
						-36
						-38
						-35
						-34
						-34
						-32
						-33
						-34
						-31
						-29
						-26
						-31
						-32
						-32
						-32
						-31
						-29
						-30
						-33
						-35
						-32
						-27
						-27
						-28
						-32
						-31
						-32
						-31
						-28
						-25
						-26
						-24
						-24
						-22
						-26
						-25
						-28
						-30
						-28
						-24
						-21
						-21
						-23
						-22
						-21
						-23
						-25
						-26
						-26
						-22
						-23
						-22
						-19
						-18
						-24
						-24
						-22
						-22
						-24
						-27
						-28
						-28
						-32
						-30
						-29
						-30
						-29
						-27
						-24
						-24
						-24
						-25
						-24
						-21
						-19
						-21
						-20
						-18
						-18
						-19
						-18
						-18
						-17
						-17
						-19
						-21
						-23
						-23
						-24
						-23
						-21
						-19
						-16
						-14
						-8
						-8
						-10
						-12
						-13
						-15
						-17
						-17
						-19
						-17
						-15
						-12
						4
						6
						12
						2
						-22
						-24
						-18
						-12
						-14
						-23
						-27
						-23
						-28
						-31
						-32
						-34
						-32
						-31
						-30
						-25
						-22
						-21
						-22
						-24
						-23
						-18
						-17
						-19
						-17
						-17
						-19
						-21
						-20
						-19
						-18
						-15
						-12
						-12
						-13
						-14
						-14
						-13
						-15
						-10
						-11
						-18
						-21
						-21
						-26
						-26
						-23
						-21
						-19
						-18
						-20
						-25
						-31
						-36
						-32
						-24
						-21
						-21
						-21
						-22
						-21
						-22
						-21
						-18
						-14
						-13
						-13
						-13
						-13
						-12
						-12
						-13
						-12
						-11
						-13
						-13
						-10
						-8
						-5
						-2
						-2
						-3
						-5
						-6
						-7
						-7
						-8
						-8
						-7
						-6
						-5
						-4
						-2
						-2
						-3
						-3
						0
						1
						0
						-1
						1
						3
						3
						4
						5
						5
						5
						3
						2
						-1
						-2
						-5
						-7
						-4
						-4
						-4
						-3
						-3
						-1
						-3
						-6
						-6
						-5
						-4
						-4
						-5
						-5
						-6
						-2
						2
						0
						-3
						-4
						-6
						-7
						-6
						-5
						-5
						-4
						-6
						-5
						-2
						1
						-1
						-2
						-2
						-4
						-4
						-3
						1
						13
						19
						20
						17
						3
						-6
						-10
						-4
						-4
						-8
						-17
						-18
						-16
						-18
						-15
						-10
						-16
						-21
						-21
						-19
						-16
						-20
						-24
						-23
						-20
						-21
						-23
						-22
						-21
						-22
						-24
						-28
						-24
						-16
						-12
						-13
						-14
						-15
						-17
						-17
						-16
						-19
						-20
						-17
						-17
						-20
						-22
						-21
						-17
						-15
						-14
						-15
						-13
						-13
						-12
						-13
						-12
						-10
						-6
						-6
						-3
						-3
						-5
						-6
						-7
						-7
						-7
						-8
						-8
						-4
						-10
						-16
						-20
						-23
						-18
						-18
						-17
						-14
						-16
						-21
						-18
						-17
						-18
						-18
						-18
						-16
						-12
						-11
						-11
						-11
						-11
						-12
						-14
						-14
						-17
						-15
						-12
						-11
						-11
						-8
						-6
						-9
						-12
						-13
						-9
						-8
						-8
						-5
						-7
						-8
						-6
						-5
						0
						-5
						-7
						-7
						-9
						-12
						-15
						-19
						-21
						-20
						-18
						-18
						-17
						-13
						-12
						-9
						-9
						-8
						-6
						-8
						-11
						-12
						-10
						-9
						-8
						-6
						-6
						-11
						-14
						-16
						-17
						-19
						-20
						-24
						-24
						-23
						-29
						-24
						-20
						-16
						-11
						-11
						-10
						-9
						-10
						-10
						-11
						-12
						-13
						-13
						-11
						-9
						-11
						-14
						-11
						-9
						-7
						-6
						-3
						0
						-1
						0
						-3
						-5
						-1
						0
						0
						-3
						-3
						1
						2
						2
						1
						3
						2
						3
						2
						0
						-1
						-3
						-2
						-2
						-3
						-5
						-4
						-4
						1
						4
						6
						5
						7
						7
						5
						6
						6
						9
						9
						8
						9
						9
						8
						11
						8
						5
						7
						8
						8
						10
						9
						7
						4
						2
						1
						-3
						-7
						-9
						-8
						-5
						-2
						-1
						0
						0
						5
						6
						8
						0
						-3
						-7
						-16
						-23
						-24
						-24
						-25
						-23
						-17
						-15
						-9
						-13
						-9
						-8
						-10
						-16
						-20
						-24
						-24
						-24
						-20
						-17
						-18
						-19
						-19
						-17
						-13
						-11
						-12
						-14
						-12
						-12
						-12
						-12
						-11
						-3
						-1
						1
						-2
						-6
						-9
						-11
						-8
						-6
						-8
						-9
						-10
						-7
						-9
						-9
						-8
						-8
						-7
						-8
						-7
						-5
						-6
						-9
						-8
						-3
						-10
						-14
						-12
						-10
						-8
						-7
						-8
						-8
						-6
						-3
						-11
						-21
						-23
						-26
						-23
						-14
						-12
						-18
						-16
						-16
[truncated: 85,639 more rows]

## Sheet: Figure 3
Figure 4
		lat	lon
	Event locations	-56.096	-85.549
		-52.899	-53.409
		-52.7202	-53.396
		-34.9623	25.0628
		-54.3508	-56.807
		-54.7461	-79.154
		-55.333	-63.921
		-38.2093	38.2589
		-33.7549	25.3747
		34.354	-85.401
		-50.526	-90.644
		-34.9511	39.2831
		-32.218	43.878
		-55.0355	-50.473
		-31.8659	23.5069
		-30.5781	30.9999
		-33.5666	31.4112
		-32.9045	30.0595
		-36.4692	32.6808
		-52.8307	-55.137
		-32.0257	21.8022
		-52.8765	-54.249
		-32.6296	31.2671
		-50.032	-50.864
		-32.4502	26.4268
		-33.3623	33.3016
		-37.1506	34.5239
		-35.0044	32.6543
		-38.1621	33.9369
		-53.0078	-47.465
		-33.238	36.7575
		-32.8657	36.8105
		-35.6082	36.6159
		-31.6456	43.9387
		-57.8663	-77.63
		33.9182	-102.148
		-31.4123	29.388
		-36.0195	31.3292
		-33.7565	31.6772
		-25.8027	11.9172
		-58.1294	-78.416
		-38.0892	33.7291
		-42.2248	24.9116
		-35.3798	26.9233
		-34.6194	27.0402
		lat_L2_N	lon_L2_N	lat_L3_N	lon_L3_N	lat_L2_S	lon_L2_S	lat_L3_S	lon_L3_S	lat_L1	lon_L1
	L-shell contours	44.24	-143.49	56.24	-139.51	-42.95	-166.13	-54.22	-173.99	-1.07	-153.16
		44.19	-143.24	56.19	-139.27	-43	-165.91	-54.27	-173.79	-1.1	-152.91
		44.14	-142.99	56.15	-139.03	-43.04	-165.68	-54.32	-173.59	-1.13	-152.66
		44.09	-142.74	56.1	-138.79	-43.09	-165.46	-54.36	-173.39	-1.16	-152.42
		44.04	-142.5	56.05	-138.55	-43.13	-165.23	-54.41	-173.18	-1.19	-152.17
		43.99	-142.25	56.01	-138.31	-43.18	-165.01	-54.46	-172.98	-1.21	-151.92
		43.94	-142	55.96	-138.07	-43.23	-164.78	-54.51	-172.78	-1.24	-151.67
		43.89	-141.75	55.91	-137.83	-43.27	-164.56	-54.55	-172.58	-1.27	-151.42
		43.84	-141.51	55.86	-137.6	-43.32	-164.33	-54.6	-172.38	-1.3	-151.17
		43.79	-141.26	55.82	-137.36	-43.36	-164.11	-54.65	-172.18	-1.33	-150.92
		43.74	-141.01	55.77	-137.12	-43.41	-163.88	-54.7	-171.97	-1.36	-150.68
		43.7	-140.77	55.72	-136.89	-43.46	-163.66	-54.74	-171.77	-1.38	-150.43
		43.65	-140.52	55.67	-136.65	-43.5	-163.43	-54.79	-171.57	-1.41	-150.18
		43.6	-140.28	55.63	-136.42	-43.55	-163.21	-54.84	-171.37	-1.44	-149.93
		43.55	-140.03	55.58	-136.18	-43.6	-162.98	-54.89	-171.16	-1.47	-149.68
		43.5	-139.79	55.53	-135.95	-43.64	-162.75	-54.94	-170.96	-1.5	-149.43
		43.45	-139.55	55.49	-135.71	-43.69	-162.53	-54.98	-170.76	-1.53	-149.18
		43.4	-139.3	55.44	-135.48	-43.74	-162.3	-55.03	-170.55	-1.56	-148.93
		43.35	-139.06	55.39	-135.25	-43.78	-162.08	-55.08	-170.35	-1.59	-148.69
		43.3	-138.82	55.34	-135.02	-43.83	-161.85	-55.13	-170.15	-1.62	-148.44
		43.25	-138.57	55.3	-134.78	-43.88	-161.62	-55.18	-169.94	-1.65	-148.19
		43.2	-138.33	55.25	-134.55	-43.92	-161.4	-55.23	-169.74	-1.68	-147.94
		43.15	-138.09	55.2	-134.32	-43.97	-161.17	-55.27	-169.54	-1.71	-147.69
		43.11	-137.85	55.16	-134.09	-44.02	-160.95	-55.32	-169.33	-1.73	-147.44
		43.06	-137.61	55.11	-133.86	-44.07	-160.72	-55.37	-169.13	-1.76	-147.19
		43.01	-137.37	55.06	-133.63	-44.11	-160.49	-55.42	-168.92	-1.79	-146.94
		42.96	-137.13	55.02	-133.4	-44.16	-160.26	-55.47	-168.72	-1.82	-146.7
		42.91	-136.89	54.97	-133.18	-44.21	-160.04	-55.52	-168.52	-1.85	-146.45
		42.86	-136.65	54.92	-132.95	-44.25	-159.81	-55.57	-168.31	-1.88	-146.2
		42.81	-136.41	54.88	-132.72	-44.3	-159.58	-55.62	-168.11	-1.91	-145.95
		42.76	-136.17	54.83	-132.49	-44.35	-159.36	-55.67	-167.9	-1.94	-145.7
		42.71	-135.93	54.78	-132.27	-44.4	-159.13	-55.72	-167.7	-1.97	-145.45
		42.67	-135.69	54.74	-132.04	-44.44	-158.9	-55.76	-167.49	-2	-145.2
		42.62	-135.45	54.69	-131.81	-44.49	-158.67	-55.81	-167.29	-2.03	-144.95
		42.57	-135.21	54.65	-131.59	-44.54	-158.45	-55.86	-167.08	-2.06	-144.71
		42.52	-134.97	54.6	-131.36	-44.59	-158.22	-55.91	-166.88	-2.09	-144.46
		42.47	-134.74	54.55	-131.14	-44.64	-157.99	-55.96	-166.67	-2.12	-144.21
		42.42	-134.5	54.51	-130.92	-44.68	-157.76	-56.01	-166.46	-2.15	-143.96
		42.38	-134.26	54.46	-130.69	-44.73	-157.54	-56.06	-166.26	-2.18	-143.71
		42.33	-134.03	54.42	-130.47	-44.78	-157.31	-56.11	-166.05	-2.21	-143.46
		42.28	-133.79	54.37	-130.25	-44.83	-157.08	-56.16	-165.85	-2.24	-143.21
		42.23	-133.56	54.32	-130.02	-44.88	-156.85	-56.21	-165.64	-2.28	-142.96
		42.18	-133.32	54.28	-129.8	-44.92	-156.62	-56.26	-165.43	-2.31	-142.72
		42.13	-133.08	54.23	-129.58	-44.97	-156.4	-56.31	-165.23	-2.34	-142.47
		42.09	-132.85	54.19	-129.36	-45.02	-156.17	-56.36	-165.02	-2.37	-142.22
		42.04	-132.62	54.14	-129.14	-45.07	-155.94	-56.42	-164.81	-2.4	-141.97
		41.99	-132.38	54.1	-128.92	-45.12	-155.71	-56.47	-164.6	-2.43	-141.72
		41.94	-132.15	54.05	-128.7	-45.17	-155.48	-56.52	-164.4	-2.46	-141.47
		41.89	-131.91	54.01	-128.48	-45.21	-155.25	-56.57	-164.19	-2.49	-141.22
		41.85	-131.68	53.96	-128.26	-45.26	-155.02	-56.62	-163.98	-2.52	-140.97
		41.8	-131.45	53.92	-128.04	-45.31	-154.8	-56.67	-163.77	-2.55	-140.72
		41.75	-131.22	53.87	-127.83	-45.36	-154.57	-56.72	-163.57	-2.58	-140.48
		41.7	-130.98	53.83	-127.61	-45.41	-154.34	-56.77	-163.36	-2.61	-140.23
		41.66	-130.75	53.78	-127.39	-45.46	-154.11	-56.82	-163.15	-2.64	-139.98
		41.61	-130.52	53.74	-127.18	-45.51	-153.88	-56.87	-162.94	-2.67	-139.73
		41.56	-130.29	53.69	-126.96	-45.56	-153.65	-56.93	-162.73	-2.7	-139.48
		41.51	-130.06	53.65	-126.74	-45.61	-153.42	-56.98	-162.52	-2.73	-139.23
		41.47	-129.83	53.61	-126.53	-45.66	-153.19	-57.03	-162.32	-2.76	-138.98
		41.42	-129.6	53.56	-126.31	-45.7	-152.96	-57.08	-162.11	-2.79	-138.73
		41.37	-129.37	53.52	-126.1	-45.75	-152.73	-57.13	-161.9	-2.82	-138.48
		41.33	-129.14	53.47	-125.88	-45.8	-152.5	-57.18	-161.69	-2.85	-138.24
		41.28	-128.91	53.43	-125.67	-45.85	-152.27	-57.24	-161.48	-2.88	-137.99
		41.23	-128.68	53.39	-125.46	-45.9	-152.04	-57.29	-161.27	-2.91	-137.74
		41.18	-128.45	53.34	-125.24	-45.95	-151.81	-57.34	-161.06	-2.94	-137.49
		41.14	-128.22	53.3	-125.03	-46	-151.58	-57.39	-160.85	-2.97	-137.24
		41.09	-127.99	53.26	-124.82	-46.05	-151.35	-57.45	-160.64	-3	-136.99
		41.05	-127.76	53.21	-124.61	-46.1	-151.12	-57.5	-160.43	-3.03	-136.74
		41	-127.54	53.17	-124.4	-46.15	-150.89	-57.55	-160.22	-3.06	-136.49
		40.95	-127.31	53.13	-124.18	-46.2	-150.66	-57.6	-160.01	-3.09	-136.24
		40.91	-127.08	53.08	-123.97	-46.25	-150.43	-57.66	-159.79	-3.12	-136
		40.86	-126.86	53.04	-123.76	-46.3	-150.2	-57.71	-159.58	-3.15	-135.75
		40.81	-126.63	53	-123.55	-46.35	-149.96	-57.76	-159.37	-3.18	-135.5
		40.77	-126.4	52.95	-123.34	-46.4	-149.73	-57.82	-159.16	-3.2	-135.25
		40.72	-126.18	52.91	-123.13	-46.45	-149.5	-57.87	-158.95	-3.23	-135
		40.68	-125.95	52.87	-122.93	-46.51	-149.27	-57.92	-158.74	-3.26	-134.75
		40.63	-125.73	52.83	-122.72	-46.56	-149.04	-57.97	-158.52	-3.29	-134.5
		40.59	-125.5	52.79	-122.51	-46.61	-148.81	-58.03	-158.31	-3.32	-134.25
		40.54	-125.28	52.74	-122.3	-46.66	-148.58	-58.08	-158.1	-3.35	-134.01
		40.49	-125.06	52.7	-122.09	-46.71	-148.34	-58.14	-157.88	-3.38	-133.76
		40.45	-124.83	52.66	-121.89	-46.76	-148.11	-58.19	-157.67	-3.41	-133.51
		40.4	-124.61	52.62	-121.68	-46.81	-147.88	-58.24	-157.46	-3.44	-133.26
		40.36	-124.38	52.58	-121.47	-46.86	-147.65	-58.3	-157.24	-3.47	-133.01
		40.31	-124.16	52.54	-121.27	-46.91	-147.41	-58.35	-157.03	-3.5	-132.76
		40.27	-123.94	52.5	-121.06	-46.96	-147.18	-58.4	-156.82	-3.53	-132.51
		40.22	-123.72	52.45	-120.86	-47.02	-146.95	-58.46	-156.6	-3.56	-132.26
		40.18	-123.49	52.41	-120.65	-47.07	-146.72	-58.51	-156.39	-3.59	-132.02
		40.13	-123.27	52.37	-120.45	-47.12	-146.48	-58.57	-156.17	-3.61	-131.77
		40.09	-123.05	52.33	-120.24	-47.17	-146.25	-58.62	-155.96	-3.64	-131.52
		40.05	-122.83	52.29	-120.04	-47.22	-146.02	-58.68	-155.74	-3.67	-131.27
		40	-122.61	52.25	-119.84	-47.27	-145.78	-58.73	-155.53	-3.7	-131.02
		39.96	-122.39	52.21	-119.63	-47.33	-145.55	-58.79	-155.31	-3.73	-130.77
		39.91	-122.17	52.17	-119.43	-47.38	-145.32	-58.84	-155.09	-3.76	-130.52
		39.87	-121.95	52.13	-119.23	-47.43	-145.08	-58.89	-154.88	-3.79	-130.28
		39.83	-121.73	52.09	-119.03	-47.48	-144.85	-58.95	-154.66	-3.82	-130.03
		39.78	-121.51	52.05	-118.82	-47.53	-144.61	-59	-154.44	-3.85	-129.78
		39.74	-121.29	52.01	-118.62	-47.59	-144.38	-59.06	-154.23	-3.88	-129.53
		39.69	-121.07	51.97	-118.42	-47.64	-144.14	-59.12	-154.01	-3.91	-129.28
		39.65	-120.85	51.93	-118.22	-47.69	-143.91	-59.17	-153.79	-3.93	-129.03
		39.61	-120.64	51.9	-118.02	-47.74	-143.67	-59.23	-153.57	-3.96	-128.78
		39.56	-120.42	51.86	-117.82	-47.79	-143.44	-59.28	-153.36	-3.99	-128.53
		39.52	-120.2	51.82	-117.62	-47.85	-143.2	-59.34	-153.14	-4.02	-128.29
		39.48	-119.98	51.78	-117.42	-47.9	-142.97	-59.39	-152.92	-4.05	-128.04
		39.44	-119.76	51.74	-117.22	-47.95	-142.73	-59.45	-152.7	-4.08	-127.79
		39.39	-119.55	51.7	-117.02	-48	-142.5	-59.5	-152.48	-4.11	-127.54
		39.35	-119.33	51.67	-116.82	-48.06	-142.26	-59.56	-152.26	-4.14	-127.29
		39.31	-119.12	51.63	-116.63	-48.11	-142.02	-59.62	-152.04	-4.17	-127.04
		39.27	-118.9	51.59	-116.43	-48.16	-141.79	-59.67	-151.82	-4.2	-126.79
		39.22	-118.68	51.55	-116.23	-48.22	-141.55	-59.73	-151.6	-4.23	-126.55
		39.18	-118.47	51.52	-116.03	-48.27	-141.31	-59.78	-151.38	-4.26	-126.3
		39.14	-118.25	51.48	-115.83	-48.32	-141.08	-59.84	-151.16	-4.29	-126.05
		39.1	-118.04	51.44	-115.64	-48.38	-140.84	-59.9	-150.94	-4.32	-125.8
		39.06	-117.82	51.4	-115.44	-48.43	-140.6	-59.95	-150.71	-4.35	-125.55
		39.01	-117.61	51.37	-115.25	-48.48	-140.37	-60.01	-150.49	-4.38	-125.3
		38.97	-117.39	51.33	-115.05	-48.53	-140.13	-60.07	-150.27	-4.41	-125.05
		38.93	-117.18	51.29	-114.85	-48.59	-139.89	-60.12	-150.05	-4.43	-124.8
		38.89	-116.97	51.26	-114.66	-48.64	-139.65	-60.18	-149.82	-4.46	-124.55
		38.85	-116.75	51.22	-114.46	-48.69	-139.41	-60.24	-149.6	-4.49	-124.31
		38.81	-116.54	51.19	-114.27	-48.75	-139.17	-60.29	-149.38	-4.52	-124.06
		38.77	-116.33	51.15	-114.07	-48.8	-138.94	-60.35	-149.15	-4.55	-123.81
		38.73	-116.11	51.12	-113.88	-48.86	-138.7	-60.41	-148.93	-4.59	-123.56
		38.69	-115.9	51.08	-113.68	-48.91	-138.46	-60.46	-148.7	-4.62	-123.31
		38.65	-115.69	51.05	-113.49	-48.96	-138.22	-60.52	-148.48	-4.65	-123.06
		38.61	-115.48	51.01	-113.3	-49.02	-137.98	-60.58	-148.25	-4.68	-122.81
		38.57	-115.27	50.98	-113.1	-49.07	-137.74	-60.64	-148.03	-4.71	-122.56
		38.53	-115.06	50.94	-112.91	-49.12	-137.5	-60.69	-147.8	-4.74	-122.31
		38.49	-114.84	50.91	-112.72	-49.18	-137.26	-60.75	-147.57	-4.77	-122.06
		38.45	-114.63	50.87	-112.53	-49.23	-137.01	-60.81	-147.34	-4.8	-121.81
		38.41	-114.42	50.84	-112.33	-49.28	-136.77	-60.87	-147.12	-4.83	-121.56
		38.37	-114.21	50.81	-112.14	-49.34	-136.53	-60.92	-146.89	-4.86	-121.32
		38.33	-114	50.77	-111.95	-49.39	-136.29	-60.98	-146.66	-4.89	-121.07
		38.29	-113.79	50.74	-111.76	-49.45	-136.05	-61.04	-146.43	-4.92	-120.82
		38.25	-113.58	50.7	-111.57	-49.5	-135.81	-61.1	-146.2	-4.96	-120.57
		38.21	-113.37	50.67	-111.38	-49.55	-135.56	-61.16	-145.97	-4.99	-120.32
		38.17	-113.16	50.64	-111.19	-49.61	-135.32	-61.21	-145.74	-5.02	-120.07
		38.14	-112.96	50.61	-111	-49.66	-135.08	-61.27	-145.51	-5.05	-119.82
		38.1	-112.75	50.57	-110.81	-49.72	-134.84	-61.33	-145.28	-5.08	-119.57
		38.06	-112.54	50.54	-110.62	-49.77	-134.59	-61.39	-145.05	-5.12	-119.32
		38.02	-112.33	50.51	-110.43	-49.83	-134.35	-61.45	-144.82	-5.15	-119.07
		37.98	-112.12	50.48	-110.24	-49.88	-134.1	-61.51	-144.59	-5.18	-118.82
		37.95	-111.91	50.45	-110.05	-49.93	-133.86	-61.56	-144.35	-5.21	-118.57
		37.91	-111.71	50.41	-109.86	-49.99	-133.62	-61.62	-144.12	-5.25	-118.32
		37.87	-111.5	50.38	-109.67	-50.04	-133.37	-61.68	-143.89	-5.28	-118.07
		37.83	-111.29	50.35	-109.48	-50.1	-133.13	-61.74	-143.65	-5.31	-117.82
		37.8	-111.09	50.32	-109.29	-50.15	-132.88	-61.8	-143.42	-5.35	-117.57
		37.76	-110.88	50.29	-109.1	-50.21	-132.63	-61.86	-143.19	-5.38	-117.32
		37.72	-110.67	50.26	-108.92	-50.26	-132.39	-61.92	-142.95	-5.41	-117.07
		37.69	-110.47	50.23	-108.73	-50.31	-132.14	-61.98	-142.71	-5.45	-116.82
		37.65	-110.26	50.2	-108.54	-50.37	-131.9	-62.04	-142.48	-5.48	-116.57
		37.62	-110.05	50.17	-108.35	-50.42	-131.65	-62.09	-142.24	-5.52	-116.32
		37.58	-109.85	50.14	-108.17	-50.48	-131.4	-62.15	-142	-5.55	-116.07
		37.54	-109.64	50.11	-107.98	-50.53	-131.15	-62.21	-141.77	-5.58	-115.82
		37.51	-109.44	50.08	-107.79	-50.59	-130.91	-62.27	-141.53	-5.62	-115.57
		37.47	-109.23	50.05	-107.61	-50.64	-130.66	-62.33	-141.29	-5.65	-115.32
		37.44	-109.03	50.02	-107.42	-50.7	-130.41	-62.39	-141.05	-5.69	-115.07
		37.4	-108.82	50	-107.23	-50.75	-130.16	-62.45	-140.81	-5.73	-114.82
		37.37	-108.62	49.97	-107.05	-50.81	-129.91	-62.51	-140.57	-5.76	-114.57
		37.33	-108.42	49.94	-106.86	-50.86	-129.66	-62.57	-140.33	-5.8	-114.32
		37.3	-108.21	49.91	-106.68	-50.91	-129.41	-62.63	-140.09	-5.83	-114.07
		37.26	-108.01	49.88	-106.49	-50.97	-129.16	-62.69	-139.85	-5.87	-113.82
		37.23	-107.81	49.86	-106.31	-51.02	-128.91	-62.75	-139.61	-5.91	-113.57
		37.2	-107.6	49.83	-106.12	-51.08	-128.66	-62.81	-139.36	-5.94	-113.32
		37.16	-107.4	49.8	-105.94	-51.13	-128.41	-62.87	-139.12	-5.98	-113.07
		37.13	-107.2	49.77	-105.75	-51.19	-128.16	-62.93	-138.87	-6.02	-112.82
		37.1	-107	49.75	-105.57	-51.24	-127.91	-62.99	-138.63	-6.05	-112.57
		37.06	-106.79	49.72	-105.39	-51.3	-127.66	-63.05	-138.39	-6.09	-112.32
		37.03	-106.59	49.7	-105.2	-51.35	-127.41	-63.11	-138.14	-6.13	-112.07
		37	-106.39	49.67	-105.02	-51.41	-127.15	-63.17	-137.89	-6.17	-111.82
		36.97	-106.19	49.64	-104.84	-51.46	-126.9	-63.23	-137.65	-6.2	-111.57
		36.93	-105.99	49.62	-104.65	-51.52	-126.65	-63.29	-137.4	-6.24	-111.32
		36.9	-105.78	49.59	-104.47	-51.57	-126.39	-63.35	-137.15	-6.28	-111.06
		36.87	-105.58	49.57	-104.29	-51.63	-126.14	-63.41	-136.9	-6.32	-110.81
		36.84	-105.38	49.54	-104.1	-51.68	-125.88	-63.47	-136.65	-6.36	-110.56
		36.81	-105.18	49.52	-103.92	-51.74	-125.63	-63.53	-136.4	-6.4	-110.31
		36.78	-104.98	49.49	-103.74	-51.79	-125.37	-63.59	-136.15	-6.44	-110.06
		36.75	-104.78	49.47	-103.56	-51.85	-125.12	-63.65	-135.9	-6.48	-109.81
		36.72	-104.58	49.45	-103.37	-51.91	-124.86	-63.71	-135.65	-6.52	-109.56
		36.69	-104.38	49.42	-103.19	-51.96	-124.61	-63.77	-135.4	-6.56	-109.31
		36.65	-104.18	49.4	-103.01	-52.02	-124.35	-63.83	-135.15	-6.6	-109.07
		36.63	-103.98	49.38	-102.83	-52.07	-124.09	-63.89	-134.89	-6.64	-108.82
		36.6	-103.79	49.35	-102.65	-52.13	-123.84	-63.95	-134.64	-6.68	-108.57
		36.57	-103.59	49.33	-102.47	-52.18	-123.58	-64.01	-134.38	-6.72	-108.32
		36.54	-103.39	49.31	-102.29	-52.24	-123.32	-64.07	-134.13	-6.77	-108.07
		36.51	-103.19	49.28	-102.11	-52.29	-123.06	-64.13	-133.87	-6.81	-107.82
		36.48	-102.99	49.26	-101.92	-52.35	-122.8	-64.19	-133.61	-6.85	-107.57
		36.45	-102.79	49.24	-101.74	-52.4	-122.54	-64.25	-133.36	-6.89	-107.32
		36.42	-102.6	49.22	-101.56	-52.46	-122.28	-64.31	-133.1	-6.94	-107.07
		36.39	-102.4	49.2	-101.38	-52.52	-122.02	-64.37	-132.84	-6.98	-106.82
		36.37	-102.2	49.18	-101.2	-52.57	-121.76	-64.44	-132.58	-7.02	-106.57
		36.34	-102	49.16	-101.02	-52.63	-121.5	-64.5	-132.32	-7.07	-106.32
		36.31	-101.81	49.14	-100.84	-52.68	-121.24	-64.56	-132.06	-7.11	-106.07
		36.29	-101.61	49.12	-100.66	-52.74	-120.98	-64.62	-131.8	-7.15	-105.82
		36.26	-101.41	49.1	-100.49	-52.8	-120.71	-64.68	-131.53	-7.2	-105.57
		36.23	-101.22	49.08	-100.31	-52.85	-120.45	-64.74	-131.27	-7.24	-105.33
		36.21	-101.02	49.06	-100.13	-52.91	-120.19	-64.8	-131.01	-7.29	-105.08
		36.18	-100.82	49.04	-99.95	-52.96	-119.92	-64.86	-130.74	-7.33	-104.83
		36.16	-100.63	49.02	-99.77	-53.02	-119.66	-64.92	-130.48	-7.38	-104.58
		36.13	-100.43	49	-99.59	-53.08	-119.39	-64.98	-130.21	-7.42	-104.33
		36.11	-100.24	48.98	-99.41	-53.13	-119.13	-65.04	-129.94	-7.47	-104.08
		36.08	-100.04	48.96	-99.23	-53.19	-118.86	-65.11	-129.67	-7.52	-103.84
		36.06	-99.85	48.94	-99.06	-53.25	-118.6	-65.17	-129.4	-7.56	-103.59
		36.03	-99.65	48.93	-98.88	-53.3	-118.33	-65.23	-129.13	-7.61	-103.34
		36.01	-99.46	48.91	-98.7	-53.36	-118.06	-65.29	-128.86	-7.66	-103.09
		35.99	-99.27	48.89	-98.52	-53.42	-117.79	-65.35	-128.59	-7.7	-102.84
		35.96	-99.07	48.87	-98.34	-53.47	-117.52	-65.41	-128.32	-7.75	-102.6
		35.94	-98.88	48.86	-98.17	-53.53	-117.25	-65.47	-128.05	-7.8	-102.35
		35.92	-98.68	48.84	-97.99	-53.59	-116.98	-65.53	-127.77	-7.85	-102.1
		35.89	-98.49	48.82	-97.81	-53.64	-116.71	-65.59	-127.5	-7.9	-101.85
		35.87	-98.3	48.81	-97.64	-53.7	-116.44	-65.65	-127.22	-7.95	-101.61
		35.85	-98.11	48.79	-97.46	-53.76	-116.17	-65.72	-126.95	-7.99	-101.36
		35.83	-97.91	48.78	-97.28	-53.82	-115.9	-65.78	-126.67	-8.04	-101.11
		35.81	-97.72	48.76	-97.11	-53.87	-115.63	-65.84	-126.39	-8.09	-100.87
		35.79	-97.53	48.75	-96.93	-53.93	-115.35	-65.9	-126.11	-8.14	-100.62
		35.77	-97.34	48.73	-96.75	-53.99	-115.08	-65.96	-125.83	-8.19	-100.37
		35.75	-97.14	48.72	-96.58	-54.04	-114.8	-66.02	-125.55	-8.24	-100.12
		35.73	-96.95	48.7	-96.4	-54.1	-114.53	-66.08	-125.27	-8.29	-99.88
		35.71	-96.76	48.69	-96.22	-54.16	-114.25	-66.14	-124.98	-8.34	-99.63
		35.69	-96.57	48.68	-96.05	-54.22	-113.97	-66.2	-124.7	-8.39	-99.38
		35.67	-96.38	48.66	-95.87	-54.27	-113.7	-66.27	-124.41	-8.45	-99.14
		35.65	-96.19	48.65	-95.7	-54.33	-113.42	-66.33	-124.13	-8.5	-98.89
		35.63	-96	48.64	-95.52	-54.39	-113.14	-66.39	-123.84	-8.55	-98.64
		35.62	-95.81	48.62	-95.34	-54.45	-112.86	-66.45	-123.55	-8.6	-98.4
		35.6	-95.62	48.61	-95.17	-54.51	-112.58	-66.51	-123.26	-8.65	-98.15
		35.58	-95.43	48.6	-94.99	-54.56	-112.29	-66.57	-122.97	-8.7	-97.9
		35.56	-95.24	48.59	-94.82	-54.62	-112.01	-66.63	-122.68	-8.76	-97.66
		35.55	-95.05	48.58	-94.64	-54.68	-111.73	-66.69	-122.39	-8.81	-97.41
		35.53	-94.86	48.57	-94.47	-54.74	-111.44	-66.75	-122.1	-8.86	-97.16
		35.52	-94.67	48.55	-94.29	-54.8	-111.16	-66.81	-121.8	-8.91	-96.92
		35.5	-94.48	48.54	-94.12	-54.85	-110.87	-66.87	-121.51	-8.96	-96.67
		35.48	-94.29	48.53	-93.94	-54.91	-110.59	-66.94	-121.21	-9.02	-96.42
		35.47	-94.1	48.52	-93.77	-54.97	-110.3	-67	-120.91	-9.07	-96.18
		35.46	-93.91	48.51	-93.6	-55.03	-110.01	-67.06	-120.61	-9.12	-95.93
		35.44	-93.73	48.51	-93.42	-55.09	-109.72	-67.12	-120.31	-9.18	-95.68
		35.43	-93.54	48.5	-93.25	-55.14	-109.43	-67.18	-120.01	-9.23	-95.44
		35.41	-93.35	48.49	-93.07	-55.2	-109.14	-67.24	-119.71	-9.28	-95.19
		35.4	-93.16	48.48	-92.9	-55.26	-108.85	-67.3	-119.4	-9.33	-94.94
		35.39	-92.97	48.47	-92.73	-55.32	-108.55	-67.36	-119.1	-9.39	-94.69
		35.38	-92.79	48.46	-92.55	-55.38	-108.26	-67.42	-118.79	-9.44	-94.45
		35.37	-92.6	48.45	-92.38	-55.44	-107.96	-67.48	-118.49	-9.49	-94.2
		35.35	-92.41	48.45	-92.2	-55.49	-107.67	-67.54	-118.18	-9.55	-93.95
		35.34	-92.23	48.44	-92.03	-55.55	-107.37	-67.6	-117.87	-9.6	-93.7
		35.33	-92.04	48.43	-91.86	-55.61	-107.07	-67.66	-117.56	-9.65	-93.46
		35.32	-91.85	48.43	-91.68	-55.67	-106.77	-67.72	-117.24	-9.7	-93.21
		35.31	-91.67	48.42	-91.51	-55.73	-106.47	-67.78	-116.93	-9.75	-92.96
		35.3	-91.48	48.41	-91.34	-55.78	-106.17	-67.84	-116.61	-9.81	-92.71
		35.29	-91.3	48.41	-91.16	-55.84	-105.86	-67.9	-116.3	-9.86	-92.46
		35.28	-91.11	48.4	-90.99	-55.9	-105.56	-67.96	-115.98	-9.91	-92.22
		35.28	-90.93	48.4	-90.82	-55.96	-105.25	-68.02	-115.66	-9.96	-91.97
		35.27	-90.74	48.39	-90.64	-56.01	-104.95	-68.08	-115.34	-10.01	-91.72
		35.26	-90.56	48.39	-90.47	-56.07	-104.64	-68.14	-115.02	-10.06	-91.47
		35.25	-90.37	48.39	-90.3	-56.13	-104.33	-68.2	-114.69	-10.12	-91.22
		35.25	-90.19	48.38	-90.13	-56.19	-104.02	-68.26	-114.37	-10.17	-90.97
		35.24	-90	48.38	-89.95	-56.24	-103.71	-68.32	-114.04	-10.22	-90.72
		35.23	-89.82	48.37	-89.78	-56.3	-103.39	-68.37	-113.71	-10.27	-90.47
		35.23	-89.63	48.37	-89.61	-56.36	-103.08	-68.43	-113.38	-10.32	-90.22
		35.22	-89.45	48.37	-89.44	-56.42	-102.76	-68.49	-113.05	-10.36	-89.97
		35.22	-89.27	48.37	-89.26	-56.47	-102.45	-68.55	-112.72	-10.41	-89.72
		35.21	-89.08	48.36	-89.09	-56.53	-102.13	-68.61	-112.39	-10.46	-89.47
		35.21	-88.9	48.36	-88.92	-56.58	-101.81	-68.67	-112.05	-10.51	-89.22
		35.21	-88.71	48.36	-88.75	-56.64	-101.49	-68.72	-111.71	-10.56	-88.96
		35.2	-88.53	48.36	-88.57	-56.7	-101.16	-68.78	-111.37	-10.6	-88.71
		35.2	-88.35	48.36	-88.4	-56.75	-100.84	-68.84	-111.03	-10.65	-88.46
		35.2	-88.17	48.36	-88.23	-56.81	-100.51	-68.9	-110.69	-10.69	-88.21
		35.2	-87.98	48.36	-88.06	-56.86	-100.18	-68.96	-110.35	-10.74	-87.96
		35.19	-87.8	48.36	-87.89	-56.92	-99.86	-69.01	-110	-10.78	-87.7
		35.19	-87.62	48.36	-87.71	-56.97	-99.53	-69.07	-109.66	-10.83	-87.45
		35.19	-87.43	48.36	-87.54	-57.03	-99.19	-69.13	-109.31	-10.87	-87.19
		35.19	-87.25	48.36	-87.37	-57.08	-98.86	-69.18	-108.96	-10.91	-86.94
		35.19	-87.07	48.36	-87.2	-57.13	-98.52	-69.24	-108.61	-10.95	-86.69
		35.19	-86.89	48.36	-87.03	-57.19	-98.19	-69.3	-108.25	-10.99	-86.43
		35.19	-86.71	48.37	-86.85	-57.24	-97.85	-69.35	-107.9	-11.03	-86.18
		35.2	-86.52	48.37	-86.68	-57.29	-97.51	-69.41	-107.54	-11.07	-85.92
		35.2	-86.34	48.37	-86.51	-57.34	-97.17	-69.46	-107.18	-11.11	-85.67
		35.2	-86.16	48.37	-86.34	-57.4	-96.83	-69.52	-106.82	-11.15	-85.41
		35.2	-85.98	48.38	-86.17	-57.45	-96.48	-69.57	-106.46	-11.18	-85.15
		35.21	-85.8	48.38	-85.99	-57.5	-96.13	-69.63	-106.09	-11.22	-84.9
		35.21	-85.62	48.38	-85.82	-57.55	-95.79	-69.68	-105.73	-11.25	-84.64
		35.21	-85.44	48.39	-85.65	-57.6	-95.44	-69.74	-105.36	-11.28	-84.38
		35.22	-85.25	48.39	-85.48	-57.65	-95.08	-69.79	-104.99	-11.31	-84.13
		35.22	-85.07	48.4	-85.31	-57.7	-94.73	-69.85	-104.62	-11.35	-83.87
		35.23	-84.89	48.4	-85.14	-57.75	-94.38	-69.9	-104.24	-11.38	-83.61
		35.23	-84.71	48.41	-84.96	-57.79	-94.02	-69.95	-103.87	-11.4	-83.35
		35.24	-84.53	48.41	-84.79	-57.84	-93.66	-70	-103.49	-11.43	-83.1
		35.25	-84.35	48.42	-84.62	-57.89	-93.3	-70.06	-103.11	-11.46	-82.84
		35.25	-84.17	48.43	-84.45	-57.93	-92.94	-70.11	-102.73	-11.48	-82.58
		35.26	-83.99	48.43	-84.28	-57.98	-92.58	-70.16	-102.35	-11.5	-82.32
		35.27	-83.81	48.44	-84.11	-58.02	-92.21	-70.21	-101.96	-11.53	-82.06
		35.28	-83.63	48.45	-83.93	-58.07	-91.85	-70.26	-101.58	-11.55	-81.8
		35.28	-83.45	48.45	-83.76	-58.11	-91.48	-70.32	-101.19	-11.57	-81.54
		35.29	-83.27	48.46	-83.59	-58.16	-91.11	-70.37	-100.8	-11.58	-81.28
		35.3	-83.09	48.47	-83.42	-58.2	-90.73	-70.42	-100.4	-11.6	-81.02
		35.31	-82.91	48.48	-83.25	-58.24	-90.36	-70.47	-100.01	-11.62	-80.76
		35.32	-82.73	48.49	-83.07	-58.28	-89.99	-70.52	-99.61	-11.63	-80.5
		35.33	-82.55	48.5	-82.9	-58.32	-89.61	-70.56	-99.21	-11.64	-80.24
		35.35	-82.36	48.51	-82.73	-58.36	-89.23	-70.61	-98.81	-11.65	-79.98
		35.36	-82.18	48.52	-82.56	-58.4	-88.85	-70.66	-98.41	-11.66	-79.72
		35.37	-82	48.53	-82.39	-58.44	-88.47	-70.71	-98	-11.67	-79.46
		35.38	-81.82	48.54	-82.21	-58.47	-88.08	-70.76	-97.6	-11.67	-79.19
		35.4	-81.64	48.55	-82.04	-58.51	-87.7	-70.8	-97.19	-11.68	-78.93
		35.41	-81.46	48.56	-81.87	-58.55	-87.31	-70.85	-96.78	-11.68	-78.67
		35.42	-81.28	48.57	-81.7	-58.58	-86.92	-70.9	-96.36	-11.68	-78.41
		35.44	-81.1	48.58	-81.52	-58.61	-86.53	-70.94	-95.95	-11.68	-78.15
		35.45	-80.92	48.59	-81.35	-58.65	-86.14	-70.99	-95.53	-11.68	-77.89
		35.47	-80.74	48.61	-81.18	-58.68	-85.74	-71.03	-95.11	-11.67	-77.63
		35.49	-80.56	48.62	-81.01	-58.71	-85.35	-71.07	-94.69	-11.67	-77.37
		35.5	-80.38	48.63	-80.83	-58.74	-84.95	-71.12	-94.27	-11.66	-77.1
		35.52	-80.2	48.65	-80.66	-58.77	-84.55	-71.16	-93.84	-11.65	-76.84
		35.54	-80.02	48.66	-80.49	-58.79	-84.15	-71.2	-93.42	-11.64	-76.58
		35.55	-79.84	48.67	-80.31	-58.82	-83.75	-71.25	-92.99	-11.63	-76.32
		35.57	-79.66	48.69	-80.14	-58.85	-83.35	-71.29	-92.56	-11.61	-76.06
		35.59	-79.48	48.7	-79.97	-58.87	-82.94	-71.33	-92.12	-11.59	-75.8
		35.61	-79.3	48.72	-79.79	-58.89	-82.54	-71.37	-91.69	-11.57	-75.54
		35.63	-79.12	48.73	-79.62	-58.92	-82.13	-71.41	-91.25	-11.55	-75.28
		35.65	-78.94	48.75	-79.45	-58.94	-81.72	-71.45	-90.81	-11.53	-75.02
		35.67	-78.76	48.76	-79.27	-58.96	-81.31	-71.49	-90.37	-11.51	-74.76
		35.69	-78.58	48.78	-79.1	-58.98	-80.9	-71.52	-89.93	-11.48	-74.5
		35.71	-78.4	48.8	-78.93	-58.99	-80.49	-71.56	-89.48	-11.45	-74.24
		35.73	-78.22	48.81	-78.75	-59.01	-80.07	-71.6	-89.03	-11.42	-73.99
		35.76	-78.04	48.83	-78.58	-59.03	-79.66	-71.64	-88.59	-11.39	-73.73
		35.78	-77.86	48.85	-78.4	-59.04	-79.24	-71.67	-88.13	-11.36	-73.47
		35.8	-77.68	48.87	-78.23	-59.05	-78.82	-71.71	-87.68	-11.32	-73.21
		35.82	-77.49	48.88	-78.06	-59.07	-78.4	-71.74	-87.23	-11.28	-72.96
		35.85	-77.31	48.9	-77.88	-59.08	-77.98	-71.77	-86.77	-11.24	-72.7
		35.87	-77.13	48.92	-77.71	-59.09	-77.56	-71.81	-86.31	-11.2	-72.44
		35.9	-76.95	48.94	-77.53	-59.09	-77.14	-71.84	-85.85	-11.16	-72.19
		35.92	-76.77	48.96	-77.36	-59.1	-76.72	-71.87	-85.39	-11.11	-71.93
		35.95	-76.59	48.98	-77.18	-59.1	-76.29	-71.9	-84.93	-11.06	-71.68
		35.98	-76.41	49	-77.01	-59.11	-75.87	-71.93	-84.46	-11.01	-71.42
		36	-76.22	49.02	-76.83	-59.11	-75.44	-71.96	-83.99	-10.96	-71.17
		36.03	-76.04	49.04	-76.66	-59.11	-75.01	-71.99	-83.52	-10.91	-70.92
		36.06	-75.86	49.06	-76.48	-59.11	-74.59	-72.02	-83.05	-10.85	-70.67
		36.09	-75.68	49.08	-76.3	-59.11	-74.16	-72.05	-82.58	-10.8	-70.42
		36.11	-75.49	49.1	-76.13	-59.11	-73.73	-72.07	-82.11	-10.74	-70.16
		36.14	-75.31	49.12	-75.95	-59.1	-73.3	-72.1	-81.63	-10.68	-69.91
		36.17	-75.13	49.15	-75.77	-59.1	-72.87	-72.12	-81.15	-10.61	-69.67
		36.2	-74.95	49.17	-75.6	-59.09	-72.44	-72.15	-80.67	-10.55	-69.42
		36.23	-74.76	49.19	-75.42	-59.08	-72.01	-72.17	-80.19	-10.48	-69.17
		36.26	-74.58	49.21	-75.24	-59.07	-71.58	-72.19	-79.71	-10.42	-68.92
		36.3	-74.4	49.24	-75.07	-59.06	-71.14	-72.22	-79.23	-10.35	-68.68
		36.33	-74.21	49.26	-74.89	-59.05	-70.71	-72.24	-78.74	-10.27	-68.43
		36.36	-74.03	49.29	-74.71	-59.03	-70.28	-72.26	-78.26	-10.2	-68.19
		36.39	-73.85	49.31	-74.53	-59.02	-69.85	-72.28	-77.77	-10.13	-67.94
		36.43	-73.66	49.33	-74.36	-59	-69.41	-72.3	-77.28	-10.05	-67.7
		36.46	-73.48	49.36	-74.18	-58.98	-68.98	-72.31	-76.79	-9.97	-67.46
		36.49	-73.29	49.38	-74	-58.96	-68.55	-72.33	-76.3	-9.89	-67.22
		36.53	-73.11	49.41	-73.82	-58.94	-68.12	-72.35	-75.81	-9.81	-66.98
		36.56	-72.92	49.43	-73.64	-58.92	-67.68	-72.36	-75.31	-9.73	-66.74
		36.6	-72.74	49.46	-73.46	-58.9	-67.25	-72.38	-74.82	-9.64	-66.5
		36.63	-72.55	49.49	-73.28	-58.87	-66.82	-72.39	-74.32	-9.55	-66.26
		36.67	-72.37	49.51	-73.1	-58.84	-66.38	-72.4	-73.83	-9.47	-66.02
		36.71	-72.18	49.54	-72.92	-58.81	-65.95	-72.41	-73.33	-9.38	-65.79
		36.74	-71.99	49.57	-72.74	-58.78	-65.52	-72.43	-72.83	-9.29	-65.55
		36.78	-71.81	49.59	-72.56	-58.75	-65.09	-72.44	-72.33	-9.19	-65.32
		36.82	-71.62	49.62	-72.38	-58.72	-64.66	-72.44	-71.83	-9.1	-65.09
		36.86	-71.44	49.65	-72.2	-58.68	-64.23	-72.45	-71.33	-9	-64.86
		36.9	-71.25	49.68	-72.02	-58.65	-63.8	-72.46	-70.83	-8.91	-64.62
		36.94	-71.06	49.71	-71.84	-58.61	-63.37	-72.47	-70.32	-8.81	-64.39
		36.98	-70.87	49.74	-71.66	-58.57	-62.94	-72.47	-69.82	-8.71	-64.17
		37.02	-70.69	49.76	-71.48	-58.53	-62.51	-72.48	-69.32	-8.61	-63.94
		37.06	-70.5	49.79	-71.29	-58.49	-62.08	-72.48	-68.81	-8.51	-63.71
		37.1	-70.31	49.82	-71.11	-58.45	-61.65	-72.48	-68.31	-8.41	-63.48
		37.14	-70.12	49.85	-70.93	-58.4	-61.23	-72.49	-67.8	-8.3	-63.26
		37.18	-69.93	49.88	-70.75	-58.36	-60.8	-72.49	-67.3	-8.2	-63.03
		37.22	-69.74	49.91	-70.56	-58.31	-60.38	-72.49	-66.79	-8.09	-62.81
		37.27	-69.55	49.94	-70.38	-58.26	-59.95	-72.49	-66.29	-7.98	-62.59
		37.31	-69.36	49.98	-70.19	-58.21	-59.53	-72.48	-65.78	-7.88	-62.37
		37.35	-69.17	50.01	-70.01	-58.16	-59.11	-72.48	-65.27	-7.77	-62.15
		37.4	-68.98	50.04	-69.83	-58.11	-58.69	-72.48	-64.77	-7.66	-61.93
		37.44	-68.79	50.07	-69.64	-58.06	-58.27	-72.47	-64.26	-7.55	-61.71
		37.48	-68.6	50.1	-69.46	-58	-57.85	-72.47	-63.75	-7.43	-61.49
		37.53	-68.41	50.13	-69.27	-57.94	-57.43	-72.46	-63.25	-7.32	-61.27
		37.57	-68.22	50.17	-69.08	-57.89	-57.02	-72.46	-62.74	-7.21	-61.06
		37.62	-68.03	50.2	-68.9	-57.83	-56.6	-72.45	-62.23	-7.09	-60.84
		37.67	-67.83	50.23	-68.71	-57.77	-56.19	-72.44	-61.73	-6.98	-60.63
		37.71	-67.64	50.27	-68.53	-57.71	-55.78	-72.43	-61.22	-6.86	-60.41
		37.76	-67.45	50.3	-68.34	-57.64	-55.37	-72.42	-60.72	-6.75	-60.2
		37.81	-67.25	50.33	-68.15	-57.58	-54.96	-72.41	-60.21	-6.63	-59.99
		37.86	-67.06	50.37	-67.96	-57.51	-54.55	-72.39	-59.71	-6.51	-59.77
		37.9	-66.87	50.4	-67.77	-57.45	-54.14	-72.38	-59.2	-6.4	-59.56
		37.95	-66.67	50.44	-67.59	-57.38	-53.74	-72.37	-58.7	-6.28	-59.35
		38	-66.48	50.47	-67.4	-57.31	-53.33	-72.35	-58.2	-6.16	-59.14
		38.05	-66.28	50.5	-67.21	-57.24	-52.93	-72.33	-57.69	-6.04	-58.93
		38.1	-66.08	50.54	-67.02	-57.17	-52.53	-72.32	-57.19	-5.92	-58.73
		38.15	-65.89	50.58	-66.83	-57.1	-52.13	-72.3	-56.69	-5.8	-58.52
		38.2	-65.69	50.61	-66.64	-57.03	-51.73	-72.28	-56.19	-5.68	-58.31
		38.25	-65.5	50.65	-66.45	-56.95	-51.34	-72.26	-55.69	-5.56	-58.1
		38.3	-65.3	50.68	-66.26	-56.88	-50.94	-72.24	-55.19	-5.44	-57.9
		38.35	-65.1	50.72	-66.07	-56.8	-50.55	-72.22	-54.69	-5.32	-57.69
		38.41	-64.9	50.76	-65.87	-56.72	-50.16	-72.2	-54.2	-5.2	-57.49
		38.46	-64.7	50.79	-65.68	-56.64	-49.77	-72.17	-53.7	-5.07	-57.28
		38.51	-64.5	50.83	-65.49	-56.56	-49.38	-72.15	-53.21	-4.95	-57.08
		38.56	-64.31	50.87	-65.3	-56.48	-49	-72.12	-52.71	-4.83	-56.87
		38.62	-64.11	50.9	-65.1	-56.4	-48.61	-72.1	-52.22	-4.71	-56.67
		38.67	-63.91	50.94	-64.91	-56.32	-48.23	-72.07	-51.73	-4.59	-56.47
		38.73	-63.7	50.98	-64.71	-56.24	-47.85	-72.04	-51.24	-4.47	-56.26
		38.78	-63.5	51.02	-64.52	-56.15	-47.47	-72.02	-50.75	-4.35	-56.06
		38.83	-63.3	51.06	-64.32	-56.07	-47.1	-71.99	-50.26	-4.22	-55.86
		38.89	-63.1	51.1	-64.13	-55.98	-46.72	-71.96	-49.77	-4.1	-55.66
		38.94	-62.9	51.13	-63.93	-55.9	-46.35	-71.93	-49.29	-3.98	-55.45
		39	-62.69	51.17	-63.74	-55.81	-45.98	-71.9	-48.8	-3.86	-55.25
		39.06	-62.49	51.21	-63.54	-55.72	-45.61	-71.86	-48.32	-3.74	-55.05
		39.11	-62.29	51.25	-63.34	-55.63	-45.24	-71.83	-47.84	-3.62	-54.85
		39.17	-62.08	51.29	-63.15	-55.54	-44.87	-71.8	-47.36	-3.5	-54.64
		39.22	-61.88	51.33	-62.95	-55.45	-44.51	-71.76	-46.88	-3.38	-54.44
		39.28	-61.67	51.37	-62.75	-55.36	-44.15	-71.73	-46.4	-3.26	-54.24
		39.34	-61.47	51.41	-62.55	-55.27	-43.79	-71.69	-45.93	-3.14	-54.04
		39.4	-61.26	51.45	-62.35	-55.18	-43.43	-71.65	-45.46	-3.02	-53.83
		39.45	-61.05	51.49	-62.15	-55.09	-43.07	-71.62	-44.98	-2.9	-53.63
		39.51	-60.84	51.53	-61.95	-54.99	-42.72	-71.58	-44.51	-2.79	-53.43
		39.57	-60.64	51.57	-61.75	-54.9	-42.36	-71.54	-44.04	-2.67	-53.22
		39.63	-60.43	51.61	-61.55	-54.8	-42.01	-71.5	-43.58	-2.55	-53.02
		39.69	-60.22	51.66	-61.35	-54.71	-41.66	-71.46	-43.11	-2.43	-52.82
		39.75	-60.01	51.7	-61.14	-54.61	-41.32	-71.42	-42.65	-2.32	-52.61
		39.81	-59.8	51.74	-60.94	-54.52	-40.97	-71.37	-42.19	-2.2	-52.41
		39.87	-59.59	51.78	-60.74	-54.42	-40.63	-71.33	-41.73	-2.09	-52.2
		39.93	-59.38	51.82	-60.54	-54.32	-40.29	-71.29	-41.27	-1.97	-52
		39.99	-59.17	51.86	-60.33	-54.22	-39.95	-71.24	-40.81	-1.86	-51.79
		40.05	-58.95	51.91	-60.13	-54.13	-39.61	-71.2	-40.36	-1.75	-51.58
		40.11	-58.74	51.95	-59.92	-54.03	-39.27	-71.15	-39.9	-1.63	-51.38
		40.17	-58.53	51.99	-59.72	-53.93	-38.94	-71.11	-39.45	-1.52	-51.17
		40.23	-58.31	52.03	-59.51	-53.83	-38.6	-71.06	-39	-1.41	-50.96
		40.29	-58.1	52.08	-59.3	-53.73	-38.27	-71.02	-38.56	-1.3	-50.75
		40.35	-57.88	52.12	-59.1	-53.63	-37.94	-70.97	-38.11	-1.19	-50.54
		40.41	-57.67	52.16	-58.89	-53.53	-37.61	-70.92	-37.67	-1.08	-50.33
		40.48	-57.45	52.21	-58.68	-53.43	-37.29	-70.87	-37.22	-0.97	-50.12
		40.54	-57.23	52.25	-58.47	-53.33	-36.96	-70.82	-36.78	-0.86	-49.91
		40.6	-57.01	52.29	-58.26	-53.23	-36.64	-70.77	-36.35	-0.76	-49.69
		40.66	-56.8	52.34	-58.05	-53.13	-36.32	-70.72	-35.91	-0.65	-49.48
		40.73	-56.58	52.38	-57.84	-53.02	-36	-70.67	-35.48	-0.54	-49.26
		40.79	-56.36	52.42	-57.63	-52.92	-35.68	-70.62	-35.04	-0.44	-49.05
		40.85	-56.14	52.47	-57.42	-52.82	-35.37	-70.57	-34.61	-0.33	-48.83
		40.92	-55.92	52.51	-57.21	-52.72	-35.05	-70.51	-34.18	-0.23	-48.61
		40.98	-55.7	52.56	-57	-52.61	-34.74	-70.46	-33.76	-0.13	-48.4
		41.04	-55.47	52.6	-56.79	-52.51	-34.43	-70.41	-33.33	-0.03	-48.18
		41.11	-55.25	52.65	-56.57	-52.41	-34.12	-70.35	-32.91	0.08	-47.96
		41.17	-55.03	52.69	-56.36	-52.31	-33.81	-70.3	-32.49	0.18	-47.73
		41.23	-54.8	52.74	-56.15	-52.2	-33.5	-70.24	-32.07	0.28	-47.51
		41.3	-54.58	52.78	-55.93	-52.1	-33.2	-70.19	-31.65	0.37	-47.29
		41.36	-54.35	52.83	-55.72	-52	-32.9	-70.13	-31.24	0.47	-47.06
		41.43	-54.13	52.87	-55.5	-51.89	-32.59	-70.08	-30.82	0.57	-46.84
		41.49	-53.9	52.92	-55.28	-51.79	-32.29	-70.02	-30.41	0.67	-46.61
		41.55	-53.67	52.96	-55.07	-51.69	-31.99	-69.96	-30	0.76	-46.38
		41.62	-53.45	53.01	-54.85	-51.58	-31.7	-69.9	-29.6	0.86	-46.15
		41.68	-53.22	53.05	-54.63	-51.48	-31.4	-69.85	-29.19	0.95	-45.92
		41.75	-52.99	53.1	-54.41	-51.38	-31.11	-69.79	-28.79	1.04	-45.69
		41.81	-52.76	53.14	-54.19	-51.27	-30.81	-69.73	-28.38	1.13	-45.46
		41.88	-52.53	53.19	-53.97	-51.17	-30.52	-69.67	-27.98	1.23	-45.22
		41.94	-52.3	53.24	-53.75	-51.07	-30.23	-69.61	-27.59	1.32	-44.99
		42.01	-52.06	53.28	-53.53	-50.96	-29.94	-69.55	-27.19	1.41	-44.75
		42.07	-51.83	53.33	-53.31	-50.86	-29.65	-69.49	-26.8	1.5	-44.51
		42.14	-51.6	53.37	-53.09	-50.76	-29.37	-69.43	-26.4	1.58	-44.27
		42.2	-51.36	53.42	-52.87	-50.65	-29.08	-69.37	-26.01	1.67	-44.03
		42.27	-51.13	53.47	-52.64	-50.55	-28.8	-69.31	-25.62	1.76	-43.79
		42.33	-50.89	53.51	-52.42	-50.45	-28.52	-69.24	-25.24	1.84	-43.55
		42.4	-50.66	53.56	-52.19	-50.35	-28.23	-69.18	-24.85	1.93	-43.3
		42.46	-50.42	53.6	-51.97	-50.24	-27.95	-69.12	-24.47	2.01	-43.06
		42.53	-50.18	53.65	-51.74	-50.14	-27.68	-69.06	-24.08	2.1	-42.81
		42.59	-49.94	53.7	-51.52	-50.04	-27.4	-69	-23.7	2.18	-42.56
		42.66	-49.7	53.74	-51.29	-49.94	-27.12	-68.93	-23.33	2.26	-42.32
		42.72	-49.46	53.79	-51.06	-49.84	-26.85	-68.87	-22.95	2.34	-42.07
		42.79	-49.22	53.84	-50.84	-49.73	-26.57	-68.81	-22.57	2.42	-41.81
		42.85	-48.98	53.88	-50.61	-49.63	-26.3	-68.74	-22.2	2.5	-41.56
		42.92	-48.74	53.93	-50.38	-49.53	-26.03	-68.68	-21.83	2.58	-41.31
		42.98	-48.5	53.98	-50.15	-49.43	-25.76	-68.61	-21.46	2.66	-41.05
		43.05	-48.25	54.02	-49.92	-49.33	-25.49	-68.55	-21.09	2.73	-40.8
		43.11	-48.01	54.07	-49.69	-49.23	-25.22	-68.48	-20.72	2.81	-40.54
		43.18	-47.76	54.12	-49.46	-49.13	-24.95	-68.42	-20.36	2.89	-40.28
		43.24	-47.52	54.16	-49.23	-49.03	-24.68	-68.35	-20	2.96	-40.02
		43.31	-47.27	54.21	-48.99	-48.93	-24.42	-68.29	-19.63	3.03	-39.76
		43.37	-47.02	54.26	-48.76	-48.83	-24.15	-68.22	-19.27	3.11	-39.5
		43.44	-46.78	54.3	-48.53	-48.73	-23.89	-68.16	-18.91	3.18	-39.24
		43.5	-46.53	54.35	-48.29	-48.63	-23.63	-68.09	-18.56	3.25	-38.98
		43.57	-46.28	54.4	-48.06	-48.54	-23.36	-68.03	-18.2	3.32	-38.71
		43.63	-46.03	54.44	-47.82	-48.44	-23.1	-67.96	-17.85	3.39	-38.45
		43.7	-45.78	54.49	-47.58	-48.34	-22.84	-67.89	-17.5	3.46	-38.18
		43.76	-45.52	54.54	-47.35	-48.24	-22.58	-67.83	-17.14	3.53	-37.92
		43.83	-45.27	54.58	-47.11	-48.14	-22.33	-67.76	-16.79	3.6	-37.65
		43.89	-45.02	54.63	-46.87	-48.05	-22.07	-67.69	-16.45	3.67	-37.38
		43.95	-44.76	54.68	-46.63	-47.95	-21.81	-67.63	-16.1	3.74	-37.11
		44.02	-44.51	54.73	-46.39	-47.86	-21.56	-67.56	-15.75	3.8	-36.84
		44.08	-44.25	54.77	-46.16	-47.76	-21.3	-67.49	-15.41	3.87	-36.57
		44.14	-44	54.82	-45.91	-47.66	-21.05	-67.42	-15.07	3.94	-36.3
		44.21	-43.74	54.87	-45.67	-47.57	-20.79	-67.36	-14.73	4	-36.02
		44.27	-43.48	54.91	-45.43	-47.47	-20.54	-67.29	-14.39	4.06	-35.75
		44.33	-43.22	54.96	-45.19	-47.38	-20.29	-67.22	-14.05	4.13	-35.48
		44.4	-42.96	55.01	-44.95	-47.29	-20.04	-67.15	-13.71	4.19	-35.2
		44.46	-42.7	55.05	-44.7	-47.19	-19.79	-67.09	-13.38	4.25	-34.93
		44.52	-42.44	55.1	-44.46	-47.1	-19.54	-67.02	-13.04	4.31	-34.65
		44.58	-42.18	55.14	-44.22	-47.01	-19.29	-66.95	-12.71	4.37	-34.38
		44.64	-41.92	55.19	-43.97	-46.92	-19.04	-66.88	-12.38	4.43	-34.1
		44.71	-41.66	55.24	-43.72	-46.82	-18.79	-66.81	-12.05	4.49	-33.82
		44.77	-41.39	55.28	-43.48	-46.73	-18.55	-66.75	-11.72	4.55	-33.54
		44.83	-41.13	55.33	-43.23	-46.64	-18.3	-66.68	-11.39	4.61	-33.27
		44.89	-40.86	55.38	-42.98	-46.55	-18.06	-66.61	-11.06	4.67	-32.99
		44.95	-40.6	55.42	-42.73	-46.46	-17.81	-66.54	-10.74	4.73	-32.71
		45.01	-40.33	55.47	-42.49	-46.37	-17.57	-66.47	-10.41	4.78	-32.43
		45.07	-40.06	55.51	-42.24	-46.28	-17.32	-66.41	-10.09	4.84	-32.15
		45.13	-39.79	55.56	-41.99	-46.19	-17.08	-66.34	-9.77	4.9	-31.87
		45.19	-39.52	55.61	-41.74	-46.1	-16.84	-66.27	-9.45	4.95	-31.59
		45.25	-39.25	55.65	-41.48	-46.02	-16.59	-66.2	-9.13	5.01	-31.31
		45.31	-38.98	55.7	-41.23	-45.93	-16.35	-66.13	-8.81	5.06	-31.03
		45.37	-38.71	55.74	-40.98	-45.84	-16.11	-66.06	-8.49	5.11	-30.75
		45.43	-38.44	55.79	-40.73	-45.75	-15.87	-66	-8.17	5.17	-30.47
		45.49	-38.17	55.83	-40.47	-45.67	-15.63	-65.93	-7.86	5.22	-30.19
		45.55	-37.89	55.88	-40.22	-45.58	-15.39	-65.86	-7.54	5.27	-29.9
		45.6	-37.62	55.93	-39.96	-45.5	-15.15	-65.79	-7.23	5.32	-29.62
		45.66	-37.35	55.97	-39.71	-45.41	-14.91	-65.72	-6.92	5.37	-29.34
		45.72	-37.07	56.02	-39.45	-45.33	-14.68	-65.65	-6.61	5.42	-29.06
		45.78	-36.79	56.06	-39.2	-45.24	-14.44	-65.59	-6.3	5.47	-28.78
		45.83	-36.52	56.11	-38.94	-45.16	-14.2	-65.52	-5.99	5.52	-28.5
		45.89	-36.24	56.15	-38.68	-45.08	-13.96	-65.45	-5.68	5.57	-28.22
		45.95	-35.96	56.19	-38.42	-45	-13.73	-65.38	-5.37	5.62	-27.94
		46	-35.68	56.24	-38.16	-44.91	-13.49	-65.31	-5.07	5.67	-27.65
		46.06	-35.4	56.28	-37.9	-44.83	-13.26	-65.25	-4.76	5.72	-27.37
		46.11	-35.12	56.33	-37.64	-44.75	-13.02	-65.18	-4.46	5.76	-27.09
		46.17	-34.84	56.37	-37.38	-44.67	-12.79	-65.11	-4.15	5.81	-26.81
		46.22	-34.56	56.42	-37.12	-44.59	-12.55	-65.04	-3.85	5.85	-26.53
		46.28	-34.28	56.46	-36.86	-44.51	-12.32	-64.97	-3.55	5.9	-26.25
		46.33	-34	56.5	-36.6	-44.43	-12.08	-64.91	-3.25	5.95	-25.97
		46.38	-33.71	56.55	-36.33	-44.36	-11.85	-64.84	-2.94	5.99	-25.69
		46.44	-33.43	56.59	-36.07	-44.28	-11.62	-64.77	-2.65	6.03	-25.41
		46.49	-33.14	56.63	-35.81	-44.2	-11.39	-64.7	-2.35	6.08	-25.13
		46.54	-32.86	56.68	-35.54	-44.12	-11.15	-64.63	-2.05	6.12	-24.85
		46.59	-32.57	56.72	-35.28	-44.05	-10.92	-64.57	-1.75	6.16	-24.57
		46.64	-32.29	56.76	-35.01	-43.97	-10.69	-64.5	-1.46	6.21	-24.29
		46.69	-32	56.81	-34.74	-43.9	-10.46	-64.43	-1.16	6.25	-24.02
		46.75	-31.71	56.85	-34.48	-43.82	-10.23	-64.37	-0.86	6.29	-23.74
		46.8	-31.42	56.89	-34.21	-43.75	-9.99	-64.3	-0.57	6.33	-23.46
		46.85	-31.14	56.93	-33.94	-43.67	-9.76	-64.23	-0.28	6.37	-23.18
		46.9	-30.85	56.98	-33.67	-43.6	-9.53	-64.16	0.02	6.41	-22.9
		46.94	-30.56	57.02	-33.4	-43.53	-9.3	-64.1	0.31	6.45	-22.63
		46.99	-30.27	57.06	-33.13	-43.46	-9.07	-64.03	0.6	6.49	-22.35
		47.04	-29.98	57.1	-32.86	-43.38	-8.84	-63.96	0.89	6.53	-22.07
		47.09	-29.68	57.14	-32.59	-43.31	-8.61	-63.9	1.18	6.57	-21.8
		47.14	-29.39	57.19	-32.32	-43.24	-8.38	-63.83	1.47	6.6	-21.52
		47.18	-29.1	57.23	-32.05	-43.17	-8.15	-63.76	1.76	6.64	-21.25
		47.23	-28.81	57.27	-31.78	-43.1	-7.93	-63.7	2.04	6.68	-20.97
		47.28	-28.51	57.31	-31.5	-43.03	-7.7	-63.63	2.33	6.71	-20.7
		47.32	-28.22	57.35	-31.23	-42.97	-7.47	-63.56	2.62	6.75	-20.42
		47.37	-27.92	57.39	-30.95	-42.9	-7.24	-63.5	2.9	6.78	-20.15
		47.41	-27.63	57.43	-30.68	-42.83	-7.01	-63.43	3.19	6.82	-19.87
		47.46	-27.33	57.47	-30.41	-42.76	-6.78	-63.36	3.47	6.85	-19.6
		47.5	-27.04	57.51	-30.13	-42.7	-6.55	-63.3	3.76	6.89	-19.33
		47.55	-26.74	57.55	-29.85	-42.63	-6.33	-63.23	4.04	6.92	-19.05
		47.59	-26.44	57.59	-29.58	-42.57	-6.1	-63.17	4.32	6.96	-18.78
		47.63	-26.15	57.63	-29.3	-42.5	-5.87	-63.1	4.61	6.99	-18.51
		47.67	-25.85	57.67	-29.02	-42.44	-5.64	-63.04	4.89	7.02	-18.24
		47.72	-25.55	57.71	-28.74	-42.37	-5.41	-62.97	5.17	7.05	-17.96
		47.76	-25.25	57.75	-28.47	-42.31	-5.19	-62.91	5.45	7.09	-17.69
		47.8	-24.95	57.79	-28.19	-42.25	-4.96	-62.84	5.73	7.12	-17.42
		47.84	-24.66	57.82	-27.91	-42.18	-4.73	-62.78	6.01	7.15	-17.15
		47.88	-24.36	57.86	-27.63	-42.12	-4.5	-62.71	6.29	7.18	-16.88
		47.92	-24.06	57.9	-27.35	-42.06	-4.28	-62.65	6.57	7.21	-16.61
		47.96	-23.76	57.94	-27.07	-42	-4.05	-62.58	6.85	7.24	-16.34
		48	-23.46	57.98	-26.78	-41.94	-3.82	-62.52	7.13	7.27	-16.07
		48.03	-23.15	58.01	-26.5	-41.88	-3.6	-62.45	7.4	7.3	-15.8
		48.07	-22.85	58.05	-26.22	-41.82	-3.37	-62.39	7.68	7.33	-15.53
		48.11	-22.55	58.09	-25.94	-41.77	-3.14	-62.32	7.96	7.36	-15.26
		48.15	-22.25	58.12	-25.65	-41.71	-2.91	-62.26	8.23	7.38	-14.99
		48.18	-21.95	58.16	-25.37	-41.65	-2.69	-62.19	8.51	7.41	-14.72
		48.22	-21.64	58.2	-25.09	-41.59	-2.46	-62.13	8.78	7.44	-14.45
		48.25	-21.34	58.23	-24.8	-41.54	-2.23	-62.07	9.06	7.47	-14.18
		48.29	-21.04	58.27	-24.52	-41.48	-2.01	-62	9.33	7.49	-13.92
		48.32	-20.74	58.31	-24.23	-41.43	-1.78	-61.94	9.6	7.52	-13.65
		48.36	-20.43	58.34	-23.95	-41.37	-1.55	-61.88	9.88	7.54	-13.38
		48.39	-20.13	58.38	-23.66	-41.32	-1.32	-61.81	10.15	7.57	-13.11
		48.43	-19.82	58.41	-23.37	-41.26	-1.1	-61.75	10.42	7.6	-12.84
		48.46	-19.52	58.45	-23.09	-41.21	-0.87	-61.69	10.7	7.62	-12.57
		48.49	-19.22	58.48	-22.8	-41.16	-0.64	-61.62	10.97	7.64	-12.31
		48.52	-18.91	58.51	-22.51	-41.11	-0.41	-61.56	11.24	7.67	-12.04
		48.55	-18.61	58.55	-22.22	-41.05	-0.19	-61.5	11.51	7.69	-11.77
		48.58	-18.3	58.58	-21.94	-41	0.04	-61.43	11.78	7.72	-11.5
		48.61	-18	58.62	-21.65	-40.95	0.27	-61.37	12.05	7.74	-11.23
		48.64	-17.69	58.65	-21.36	-40.9	0.5	-61.31	12.32	7.76	-10.97
		48.67	-17.38	58.68	-21.07	-40.85	0.72	-61.25	12.59	7.79	-10.7
		48.7	-17.08	58.72	-20.78	-40.8	0.95	-61.18	12.86	7.81	-10.43
		48.73	-16.77	58.75	-20.49	-40.76	1.18	-61.12	13.13	7.83	-10.16
		48.76	-16.47	58.78	-20.2	-40.71	1.41	-61.06	13.4	7.85	-9.9
		48.79	-16.16	58.81	-19.91	-40.66	1.64	-61	13.66	7.88	-9.63
		48.82	-15.85	58.85	-19.62	-40.61	1.86	-60.94	13.93	7.9	-9.36
		48.84	-15.55	58.88	-19.32	-40.57	2.09	-60.88	14.2	7.92	-9.09
		48.87	-15.24	58.91	-19.03	-40.52	2.32	-60.81	14.47	7.94	-8.83
		48.89	-14.94	58.94	-18.74	-40.48	2.55	-60.75	14.73	7.96	-8.56
		48.92	-14.63	58.97	-18.45	-40.43	2.78	-60.69	15	7.98	-8.29
		48.95	-14.32	59	-18.15	-40.39	3.01	-60.63	15.27	8	-8.02
		48.97	-14.02	59.03	-17.86	-40.34	3.24	-60.57	15.53	8.02	-7.76
		48.99	-13.71	59.06	-17.57	-40.3	3.47	-60.51	15.8	8.04	-7.49
		49.02	-13.4	59.09	-17.27	-40.26	3.7	-60.45	16.06	8.06	-7.22
		49.04	-13.1	59.12	-16.98	-40.21	3.93	-60.39	16.33	8.08	-6.95
		49.06	-12.79	59.15	-16.69	-40.17	4.16	-60.33	16.59	8.1	-6.68
		49.09	-12.48	59.18	-16.39	-40.13	4.39	-60.27	16.86	8.12	-6.42
		49.11	-12.18	59.21	-16.1	-40.09	4.62	-60.2	17.12	8.14	-6.15
		49.13	-11.87	59.24	-15.8	-40.05	4.85	-60.14	17.39	8.16	-5.88
		49.15	-11.56	59.27	-15.51	-40.01	5.08	-60.08	17.65	8.18	-5.61
		49.17	-11.25	59.3	-15.21	-39.97	5.31	-60.02	17.91	8.2	-5.34
		49.19	-10.95	59.33	-14.91	-39.93	5.54	-59.96	18.18	8.21	-5.08
		49.21	-10.64	59.35	-14.62	-39.89	5.77	-59.9	18.44	8.23	-4.81
		49.23	-10.33	59.38	-14.32	-39.85	6	-59.84	18.7	8.25	-4.54
		49.25	-10.03	59.41	-14.02	-39.82	6.23	-59.79	18.96	8.27	-4.27
		49.27	-9.72	59.44	-13.73	-39.78	6.46	-59.73	19.23	8.29	-4
		49.29	-9.42	59.46	-13.43	-39.74	6.7	-59.67	19.49	8.31	-3.73
		49.3	-9.11	59.49	-13.13	-39.71	6.93	-59.61	19.75	8.32	-3.46
		49.32	-8.8	59.52	-12.84	-39.67	7.16	-59.55	20.01	8.34	-3.19
		49.34	-8.5	59.54	-12.54	-39.64	7.39	-59.49	20.27	8.36	-2.92
		49.36	-8.19	59.57	-12.24	-39.6	7.63	-59.43	20.53	8.38	-2.66
		49.37	-7.88	59.6	-11.94	-39.57	7.86	-59.37	20.79	8.39	-2.39
		49.39	-7.58	59.62	-11.64	-39.53	8.09	-59.31	21.05	8.41	-2.12
		49.4	-7.27	59.65	-11.34	-39.5	8.33	-59.25	21.31	8.43	-1.85
		49.42	-6.97	59.67	-11.05	-39.47	8.56	-59.19	21.57	8.45	-1.58
		49.43	-6.66	59.7	-10.75	-39.43	8.79	-59.14	21.83	8.46	-1.31
		49.45	-6.36	59.72	-10.45	-39.4	9.03	-59.08	22.09	8.48	-1.04
		49.46	-6.05	59.74	-10.15	-39.37	9.26	-59.02	22.35	8.5	-0.77
		49.47	-5.75	59.77	-9.85	-39.34	9.5	-58.96	22.61	8.51	-0.5
		49.49	-5.44	59.79	-9.55	-39.31	9.73	-58.9	22.87	8.53	-0.23
		49.5	-5.14	59.82	-9.25	-39.28	9.97	-58.84	23.13	8.55	0.04
		49.51	-4.83	59.84	-8.95	-39.25	10.2	-58.79	23.38	8.56	0.31
		49.53	-4.53	59.86	-8.65	-39.22	10.44	-58.73	23.64	8.58	0.58
		49.54	-4.22	59.88	-8.35	-39.19	10.67	-58.67	23.9	8.6	0.85
		49.55	-3.92	59.91	-8.05	-39.16	10.91	-58.61	24.16	8.61	1.12
		49.56	-3.62	59.93	-7.75	-39.13	11.15	-58.56	24.41	8.63	1.39
		49.57	-3.31	59.95	-7.45	-39.1	11.39	-58.5	24.67	8.65	1.66
		49.58	-3.01	59.97	-7.15	-39.07	11.62	-58.44	24.93	8.66	1.93
		49.59	-2.7	60	-6.85	-39.05	11.86	-58.38	25.18	8.68	2.2
		49.6	-2.4	60.02	-6.55	-39.02	12.1	-58.33	25.44	8.7	2.47
		49.61	-2.1	60.04	-6.25	-38.99	12.34	-58.27	25.7	8.71	2.74
		49.62	-1.8	60.06	-5.95	-38.97	12.57	-58.21	25.95	8.73	3.01
		49.63	-1.49	60.08	-5.64	-38.94	12.81	-58.15	26.21	8.75	3.28
		49.63	-1.19	60.1	-5.34	-38.91	13.05	-58.1	26.46	8.76	3.55
		49.64	-0.89	60.12	-5.04	-38.89	13.29	-58.04	26.72	8.78	3.81
		49.65	-0.59	60.14	-4.74	-38.86	13.53	-57.98	26.97	8.8	4.08
		49.66	-0.29	60.16	-4.44	-38.84	13.77	-57.93	27.23	8.81	4.35
		49.66	0.02	60.18	-4.14	-38.81	14.01	-57.87	27.48	8.83	4.62
		49.67	0.32	60.2	-3.84	-38.79	14.25	-57.81	27.73	8.85	4.89
		49.68	0.62	60.22	-3.54	-38.77	14.49	-57.76	27.99	8.86	5.16
		49.68	0.92	60.24	-3.23	-38.74	14.73	-57.7	28.24	8.88	5.43
		49.69	1.22	60.25	-2.93	-38.72	14.98	-57.64	28.49	8.89	5.69
		49.69	1.52	60.27	-2.63	-38.7	15.22	-57.59	28.75	8.91	5.96
		49.7	1.82	60.29	-2.33	-38.68	15.46	-57.53	29	8.93	6.23
		49.7	2.12	60.31	-2.03	-38.65	15.7	-57.48	29.25	8.94	6.5
		49.71	2.42	60.33	-1.73	-38.63	15.94	-57.42	29.5	8.96	6.76
		49.71	2.71	60.34	-1.43	-38.61	16.19	-57.36	29.76	8.97	7.03
		49.72	3.01	60.36	-1.12	-38.59	16.43	-57.31	30.01	8.99	7.3
		49.72	3.31	60.38	-0.82	-38.57	16.67	-57.25	30.26	9	7.57
		49.72	3.61	60.39	-0.52	-38.55	16.92	-57.2	30.51	9.02	7.83
		49.73	3.91	60.41	-0.22	-38.53	17.16	-57.14	30.76	9.04	8.1
		49.73	4.21	60.43	0.08	-38.51	17.41	-57.08	31.01	9.05	8.36
		49.73	4.5	60.44	0.38	-38.49	17.65	-57.03	31.26	9.07	8.63
		49.73	4.8	60.46	0.68	-38.47	17.9	-56.97	31.51	9.08	8.89
		49.74	5.1	60.47	0.99	-38.45	18.14	-56.92	31.76	9.1	9.16
		49.74	5.39	60.49	1.29	-38.43	18.39	-56.86	32.01	9.11	9.42
		49.74	5.69	60.5	1.59	-38.42	18.64	-56.81	32.26	9.13	9.69
		49.74	5.98	60.52	1.89	-38.4	18.88	-56.75	32.51	9.14	9.95
		49.74	6.28	60.53	2.19	-38.38	19.13	-56.7	32.76	9.15	10.21
		49.74	6.57	60.55	2.49	-38.36	19.38	-56.64	33.01	9.17	10.48
		49.74	6.87	60.56	2.79	-38.34	19.62	-56.59	33.26	9.18	10.74
		49.74	7.16	60.58	3.09	-38.33	19.87	-56.53	33.51	9.2	11
		49.74	7.46	60.59	3.4	-38.31	20.12	-56.48	33.75	9.21	11.26
		49.74	7.75	60.6	3.7	-38.29	20.37	-56.42	34	9.22	11.52
		49.74	8.05	60.62	4	-38.28	20.62	-56.37	34.25	9.24	11.78
		49.74	8.34	60.63	4.3	-38.26	20.86	-56.31	34.5	9.25	12.05
		49.74	8.63	60.64	4.6	-38.24	21.11	-56.26	34.74	9.26	12.31
		49.74	8.92	60.66	4.9	-38.23	21.36	-56.2	34.99	9.27	12.56
		49.74	9.22	60.67	5.2	-38.21	21.61	-56.15	35.24	9.29	12.82
		49.74	9.51	60.68	5.5	-38.2	21.86	-56.09	35.48	9.3	13.08
		49.74	9.8	60.69	5.8	-38.18	22.11	-56.04	35.73	9.31	13.34
		49.74	10.09	60.71	6.1	-38.17	22.36	-55.99	35.97	9.32	13.6
		49.73	10.38	60.72	6.4	-38.15	22.62	-55.93	36.22	9.33	13.86
		49.73	10.67	60.73	6.7	-38.14	22.87	-55.88	36.46	9.34	14.11
		49.73	10.96	60.74	7	-38.12	23.12	-55.82	36.71	9.35	14.37
		49.73	11.25	60.75	7.3	-38.11	23.37	-55.77	36.95	9.36	14.63
		49.72	11.54	60.76	7.6	-38.09	23.62	-55.71	37.2	9.37	14.88
		49.72	11.83	60.77	7.9	-38.08	23.88	-55.66	37.44	9.38	15.14
		49.72	12.12	60.78	8.2	-38.06	24.13	-55.61	37.68	9.39	15.39
		49.71	12.41	60.79	8.5	-38.05	24.38	-55.55	37.93	9.4	15.65
		49.71	12.7	60.8	8.8	-38.04	24.63	-55.5	38.17	9.41	15.9
		49.71	12.99	60.81	9.09	-38.02	24.89	-55.44	38.41	9.41	16.15
		49.7	13.27	60.82	9.39	-38.01	25.14	-55.39	38.65	9.42	16.41
		49.7	13.56	60.83	9.69	-37.99	25.4	-55.34	38.89	9.43	16.66
		49.69	13.85	60.84	9.99	-37.98	25.65	-55.28	39.14	9.43	16.91
		49.69	14.13	60.85	10.29	-37.97	25.9	-55.23	39.38	9.44	17.16
		49.68	14.42	60.86	10.59	-37.95	26.16	-55.18	39.62	9.45	17.41
		49.68	14.71	60.87	10.88	-37.94	26.41	-55.12	39.86	9.45	17.66
		49.67	14.99	60.88	11.18	-37.93	26.67	-55.07	40.1	9.46	17.91
		49.67	15.28	60.89	11.48	-37.92	26.92	-55.02	40.34	9.46	18.16
		49.66	15.56	60.9	11.78	-37.9	27.18	-54.96	40.58	9.46	18.41
		49.66	15.85	60.91	12.07	-37.89	27.44	-54.91	40.82	9.47	18.66
		49.65	16.13	60.91	12.37	-37.88	27.69	-54.86	41.06	9.47	18.91
		49.65	16.42	60.92	12.67	-37.87	27.95	-54.8	41.29	9.47	19.16
		49.64	16.7	60.93	12.96	-37.85	28.2	-54.75	41.53	9.47	19.41
		49.63	16.98	60.94	13.26	-37.84	28.46	-54.7	41.77	9.47	19.65
		49.63	17.26	60.94	13.56	-37.83	28.72	-54.64	42.01	9.47	19.9
		49.62	17.55	60.95	13.85	-37.82	28.98	-54.59	42.25	9.47	20.15
		49.62	17.83	60.96	14.15	-37.8	29.23	-54.54	42.48	9.47	20.39
		49.61	18.11	60.97	14.44	-37.79	29.49	-54.49	42.72	9.47	20.64
		49.6	18.39	60.97	14.74	-37.78	29.75	-54.43	42.95	9.47	20.88
		49.6	18.67	60.98	15.04	-37.77	30.01	-54.38	43.19	9.46	21.13
		49.59	18.95	60.99	15.33	-37.75	30.26	-54.33	43.43	9.46	21.37
		49.58	19.24	60.99	15.63	-37.74	30.52	-54.27	43.66	9.46	21.62
		49.57	19.52	61	15.92	-37.73	30.78	-54.22	43.9	9.45	21.86
		49.57	19.8	61.01	16.21	-37.72	31.04	-54.17	44.13	9.45	22.1
		49.56	20.07	61.01	16.51	-37.71	31.3	-54.12	44.36	9.44	22.35
		49.55	20.35	61.02	16.8	-37.69	31.55	-54.06	44.6	9.44	22.59
		49.55	20.63	61.02	17.1	-37.68	31.81	-54.01	44.83	9.43	22.83
		49.54	20.91	61.03	17.39	-37.67	32.07	-53.96	45.06	9.42	23.08
		49.53	21.19	61.03	17.68	-37.66	32.33	-53.91	45.3	9.41	23.32
		49.52	21.47	61.04	17.98	-37.64	32.59	-53.86	45.53	9.41	23.56
		49.51	21.74	61.04	18.27	-37.63	32.85	-53.8	45.76	9.4	23.8
		49.51	22.02	61.05	18.56	-37.62	33.11	-53.75	45.99	9.39	24.04
		49.5	22.3	61.05	18.85	-37.61	33.37	-53.7	46.22	9.38	24.28
		49.49	22.57	61.06	19.14	-37.6	33.63	-53.65	46.45	9.36	24.52
		49.48	22.85	61.06	19.44	-37.58	33.89	-53.6	46.68	9.35	24.76
		49.47	23.13	61.07	19.73	-37.57	34.15	-53.55	46.91	9.34	25
		49.47	23.4	61.07	20.02	-37.56	34.41	-53.49	47.14	9.33	25.24
		49.46	23.68	61.08	20.31	-37.55	34.67	-53.44	47.37	9.31	25.48
		49.45	23.95	61.08	20.6	-37.53	34.93	-53.39	47.6	9.3	25.72
		49.44	24.23	61.08	20.89	-37.52	35.19	-53.34	47.83	9.29	25.96
		49.43	24.5	61.09	21.18	-37.51	35.45	-53.29	48.06	9.27	26.2
		49.42	24.77	61.09	21.47	-37.5	35.7	-53.24	48.29	9.25	26.44
		49.41	25.05	61.1	21.76	-37.48	35.96	-53.19	48.51	9.24	26.68
		49.41	25.32	61.1	22.05	-37.47	36.22	-53.13	48.74	9.22	26.92
		49.4	25.59	61.1	22.34	-37.46	36.48	-53.08	48.97	9.2	27.16
		49.39	25.86	61.11	22.63	-37.44	36.74	-53.03	49.19	9.19	27.4
		49.38	26.14	61.11	22.92	-37.43	37	-52.98	49.42	9.17	27.64
		49.37	26.41	61.11	23.21	-37.42	37.26	-52.93	49.65	9.15	27.87
		49.36	26.68	61.12	23.5	-37.4	37.52	-52.88	49.87	9.13	28.11
		49.35	26.95	61.12	23.78	-37.39	37.78	-52.83	50.09	9.11	28.35
		49.34	27.22	61.12	24.07	-37.38	38.04	-52.78	50.32	9.09	28.59
		49.33	27.49	61.12	24.36	-37.36	38.3	-52.73	50.54	9.07	28.83
		49.33	27.76	61.13	24.65	-37.35	38.56	-52.68	50.77	9.04	29.07
		49.32	28.03	61.13	24.93	-37.34	38.82	-52.63	50.99	9.02	29.3
		49.31	28.3	61.13	25.22	-37.32	39.08	-52.58	51.21	9	29.54
		49.3	28.57	61.13	25.51	-37.31	39.34	-52.53	51.43	8.98	29.78
		49.29	28.84	61.14	25.79	-37.3	39.6	-52.48	51.66	8.95	30.02
		49.28	29.11	61.14	26.08	-37.28	39.86	-52.43	51.88	8.93	30.25
		49.27	29.37	61.14	26.36	-37.27	40.12	-52.38	52.1	8.9	30.49
		49.26	29.64	61.14	26.65	-37.25	40.38	-52.33	52.32	8.88	30.73
		49.25	29.91	61.14	26.93	-37.24	40.63	-52.28	52.54	8.85	30.97
		49.24	30.18	61.15	27.22	-37.22	40.89	-52.23	52.76	8.83	31.21
		49.24	30.44	61.15	27.5	-37.21	41.15	-52.18	52.98	8.8	31.44
		49.23	30.71	61.15	27.79	-37.19	41.41	-52.13	53.2	8.78	31.68
		49.22	30.97	61.15	28.07	-37.18	41.67	-52.08	53.42	8.75	31.92
		49.21	31.24	61.15	28.35	-37.16	41.93	-52.03	53.64	8.72	32.16
		49.2	31.51	61.15	28.64	-37.15	42.18	-51.99	53.86	8.7	32.4
		49.19	31.77	61.15	28.92	-37.13	42.44	-51.94	54.07	8.67	32.63
		49.18	32.04	61.16	29.2	-37.12	42.7	-51.89	54.29	8.64	32.87
		49.17	32.3	61.16	29.49	-37.1	42.96	-51.84	54.51	8.61	33.11
		49.16	32.56	61.16	29.77	-37.09	43.21	-51.79	54.72	8.58	33.35
		49.15	32.83	61.16	30.05	-37.07	43.47	-51.74	54.94	8.56	33.59
		49.15	33.09	61.16	30.33	-37.05	43.73	-51.69	55.16	8.53	33.82
		49.14	33.36	61.16	30.61	-37.04	43.98	-51.65	55.37	8.5	34.06
		49.13	33.62	61.16	30.89	-37.02	44.24	-51.6	55.59	8.47	34.3
		49.12	33.88	61.16	31.18	-37	44.49	-51.55	55.8	8.44	34.54
		49.11	34.14	61.16	31.46	-36.99	44.75	-51.5	56.02	8.41	34.78
		49.1	34.41	61.16	31.74	-36.97	45.01	-51.45	56.23	8.38	35.02
		49.09	34.67	61.17	32.02	-36.95	45.26	-51.41	56.44	8.35	35.25
		49.08	34.93	61.17	32.3	-36.94	45.52	-51.36	56.66	8.32	35.49
		49.08	35.19	61.17	32.58	-36.92	45.77	-51.31	56.87	8.29	35.73
		49.07	35.45	61.17	32.85	-36.9	46.03	-51.26	57.08	8.26	35.97
		49.06	35.71	61.17	33.13	-36.89	46.28	-51.22	57.29	8.23	36.21
		49.05	35.97	61.17	33.41	-36.87	46.53	-51.17	57.51	8.2	36.45
		49.04	36.23	61.17	33.69	-36.85	46.79	-51.12	57.72	8.17	36.69
		49.03	36.49	61.17	33.97	-36.83	47.04	-51.08	57.93	8.14	36.93
		49.03	36.75	61.17	34.25	-36.81	47.29	-51.03	58.14	8.11	37.17
		49.02	37.01	61.17	34.53	-36.8	47.55	-50.98	58.35	8.08	37.41
		49.01	37.27	61.17	34.8	-36.78	47.8	-50.94	58.56	8.06	37.65
		49	37.53	61.17	35.08	-36.76	48.05	-50.89	58.77	8.03	37.89
		48.99	37.79	61.17	35.36	-36.74	48.3	-50.85	58.98	8	38.13
		48.99	38.05	61.17	35.63	-36.72	48.56	-50.8	59.19	7.97	38.37
		48.98	38.31	61.17	35.91	-36.7	48.81	-50.75	59.39	7.94	38.61
		48.97	38.56	61.17	36.19	-36.68	49.06	-50.71	59.6	7.91	38.85
		48.96	38.82	61.17	36.46	-36.67	49.31	-50.66	59.81	7.88	39.09
		48.95	39.08	61.17	36.74	-36.65	49.56	-50.62	60.02	7.85	39.33
		48.95	39.34	61.17	37.01	-36.63	49.81	-50.57	60.23	7.82	39.57
		48.94	39.59	61.17	37.29	-36.61	50.06	-50.53	60.43	7.79	39.81
		48.93	39.85	61.17	37.56	-36.59	50.31	-50.48	60.64	7.77	40.05
		48.92	40.11	61.17	37.84	-36.57	50.56	-50.44	60.84	7.74	40.29
		48.92	40.36	61.17	38.11	-36.55	50.81	-50.39	61.05	7.71	40.53
		48.91	40.62	61.17	38.39	-36.53	51.05	-50.35	61.26	7.68	40.77
		48.9	40.88	61.17	38.66	-36.51	51.3	-50.3	61.46	7.66	41.02
		48.9	41.13	61.17	38.93	-36.49	51.55	-50.26	61.67	7.63	41.26
		48.89	41.39	61.17	39.21	-36.47	51.8	-50.22	61.87	7.6	41.5
		48.88	41.64	61.17	39.48	-36.45	52.04	-50.17	62.07	7.58	41.74
		48.88	41.9	61.17	39.75	-36.43	52.29	-50.13	62.28	7.55	41.98
		48.87	42.15	61.16	40.02	-36.41	52.54	-50.09	62.48	7.52	42.23
		48.86	42.41	61.16	40.3	-36.39	52.78	-50.04	62.69	7.5	42.47
		48.86	42.66	61.16	40.57	-36.37	53.03	-50	62.89	7.47	42.71
		48.85	42.92	61.16	40.84	-36.34	53.27	-49.96	63.09	7.45	42.95
		48.84	43.17	61.16	41.11	-36.32	53.52	-49.91	63.29	7.43	43.2
		48.84	43.42	61.16	41.38	-36.3	53.76	-49.87	63.5	7.4	43.44
		48.83	43.68	61.16	41.66	-36.28	54	-49.83	63.7	7.38	43.68
		48.82	43.93	61.16	41.93	-36.26	54.25	-49.79	63.9	7.35	43.92
		48.82	44.18	61.16	42.2	-36.24	54.49	-49.74	64.1	7.33	44.17
		48.81	44.44	61.16	42.47	-36.22	54.73	-49.7	64.3	7.31	44.41
		48.81	44.69	61.16	42.74	-36.2	54.98	-49.66	64.5	7.29	44.65
		48.8	44.94	61.16	43.01	-36.17	55.22	-49.62	64.7	7.27	44.9
		48.79	45.2	61.16	43.28	-36.15	55.46	-49.58	64.9	7.25	45.14
		48.79	45.45	61.16	43.55	-36.13	55.7	-49.53	65.1	7.22	45.38
		48.78	45.7	61.16	43.82	-36.11	55.94	-49.49	65.3	7.2	45.63
		48.78	45.95	61.16	44.09	-36.09	56.18	-49.45	65.5	7.18	45.87
		48.77	46.21	61.15	44.35	-36.06	56.42	-49.41	65.7	7.17	46.12
		48.77	46.46	61.15	44.62	-36.04	56.66	-49.37	65.9	7.15	46.36
		48.76	46.71	61.15	44.89	-36.02	56.9	-49.33	66.1	7.13	46.6
		48.76	46.96	61.15	45.16	-36	57.14	-49.29	66.29	7.11	46.85
		48.75	47.21	61.15	45.43	-35.98	57.38	-49.25	66.49	7.09	47.09
		48.75	47.46	61.15	45.69	-35.95	57.62	-49.21	66.69	7.08	47.34
		48.74	47.71	61.15	45.96	-35.93	57.85	-49.17	66.89	7.06	47.58
		48.74	47.97	61.15	46.23	-35.91	58.09	-49.13	67.08	7.04	47.83
		48.73	48.22	61.15	46.5	-35.89	58.33	-49.09	67.28	7.03	48.07
		48.73	48.47	61.15	46.76	-35.86	58.56	-49.05	67.48	7.01	48.32
		48.72	48.72	61.15	47.03	-35.84	58.8	-49.01	67.67	7	48.56
		48.72	48.97	61.15	47.3	-35.82	59.04	-48.97	67.87	6.98	48.81
		48.71	49.22	61.14	47.56	-35.8	59.27	-48.94	68.07	6.97	49.06
		48.71	49.47	61.14	47.83	-35.77	59.51	-48.9	68.26	6.96	49.3
		48.71	49.72	61.14	48.09	-35.75	59.74	-48.86	68.46	6.94	49.55
		48.7	49.97	61.14	48.36	-35.73	59.98	-48.82	68.65	6.93	49.79
		48.7	50.22	61.14	48.63	-35.71	60.21	-48.78	68.85	6.92	50.04
		48.69	50.47	61.14	48.89	-35.68	60.44	-48.74	69.04	6.91	50.28
		48.69	50.72	61.14	49.16	-35.66	60.68	-48.71	69.24	6.9	50.53
		48.69	50.97	61.14	49.42	-35.64	60.91	-48.67	69.43	6.88	50.78
		48.68	51.22	61.14	49.69	-35.62	61.14	-48.63	69.63	6.87	51.02
		48.68	51.47	61.14	49.95	-35.59	61.37	-48.59	69.82	6.86	51.27
		48.68	51.72	61.14	50.21	-35.57	61.61	-48.56	70.01	6.85	51.52
		48.67	51.97	61.14	50.48	-35.55	61.84	-48.52	70.21	6.85	51.76
		48.67	52.22	61.13	50.74	-35.53	62.07	-48.48	70.4	6.84	52.01
		48.67	52.46	61.13	51.01	-35.5	62.3	-48.45	70.59	6.83	52.26
		48.66	52.71	61.13	51.27	-35.48	62.53	-48.41	70.79	6.82	52.51
		48.66	52.96	61.13	51.53	-35.46	62.76	-48.38	70.98	6.81	52.75
		48.66	53.21	61.13	51.8	-35.43	62.99	-48.34	71.17	6.81	53
		48.65	53.46	61.13	52.06	-35.41	63.22	-48.31	71.36	6.8	53.25
		48.65	53.71	61.13	52.32	-35.39	63.45	-48.27	71.56	6.79	53.5
		48.65	53.96	61.13	52.58	-35.37	63.68	-48.23	71.75	6.79	53.74
		48.64	54.21	61.13	52.85	-35.34	63.91	-48.2	71.94	6.78	53.99
		48.64	54.45	61.13	53.11	-35.32	64.13	-48.16	72.13	6.78	54.24
		48.64	54.7	61.13	53.37	-35.3	64.36	-48.13	72.32	6.77	54.49
		48.64	54.95	61.13	53.63	-35.28	64.59	-48.1	72.52	6.77	54.74
		48.63	55.2	61.12	53.89	-35.26	64.82	-48.06	72.71	6.76	54.99
		48.63	55.45	61.12	54.15	-35.23	65.04	-48.03	72.9	6.76	55.24
		48.63	55.69	61.12	54.42	-35.21	65.27	-47.99	73.09	6.76	55.48
		48.63	55.94	61.12	54.68	-35.19	65.5	-47.96	73.28	6.75	55.73
		48.62	56.19	61.12	54.94	-35.17	65.72	-47.93	73.47	6.75	55.98
		48.62	56.44	61.12	55.2	-35.14	65.95	-47.89	73.66	6.75	56.23
		48.62	56.69	61.12	55.46	-35.12	66.17	-47.86	73.85	6.75	56.48
		48.62	56.93	61.12	55.72	-35.1	66.4	-47.83	74.04	6.74	56.73
		48.61	57.18	61.12	55.98	-35.08	66.62	-47.79	74.23	6.74	56.98
		48.61	57.43	61.12	56.24	-35.06	66.85	-47.76	74.42	6.74	57.23
		48.61	57.68	61.12	56.5	-35.03	67.07	-47.73	74.61	6.74	57.48
		48.61	57.92	61.12	56.76	-35.01	67.29	-47.7	74.8	6.74	57.73
		48.61	58.17	61.12	57.02	-34.99	67.52	-47.67	74.99	6.74	57.98
		48.6	58.42	61.12	57.28	-34.97	67.74	-47.63	75.18	6.74	58.23
		48.6	58.67	61.11	57.54	-34.95	67.96	-47.6	75.37	6.74	58.48
		48.6	58.91	61.11	57.79	-34.93	68.19	-47.57	75.56	6.74	58.73
		48.6	59.16	61.11	58.05	-34.91	68.41	-47.54	75.75	6.74	58.98
		48.6	59.41	61.11	58.31	-34.88	68.63	-47.51	75.94	6.74	59.23
		48.6	59.66	61.11	58.57	-34.86	68.85	-47.48	76.13	6.74	59.48
		48.59	59.9	61.11	58.83	-34.84	69.08	-47.45	76.32	6.74	59.73
		48.59	60.15	61.11	59.09	-34.82	69.3	-47.42	76.5	6.74	59.98
		48.59	60.4	61.11	59.34	-34.8	69.52	-47.39	76.69	6.75	60.23
		48.59	60.64	61.11	59.6	-34.78	69.74	-47.36	76.88	6.75	60.48
		48.59	60.89	61.11	59.86	-34.76	69.96	-47.33	77.07	6.75	60.73
		48.59	61.14	61.11	60.12	-34.74	70.18	-47.3	77.26	6.75	60.98
		48.59	61.38	61.11	60.37	-34.72	70.4	-47.27	77.45	6.76	61.24
		48.59	61.63	61.11	60.63	-34.7	70.62	-47.24	77.63	6.76	61.49
		48.58	61.88	61.11	60.89	-34.68	70.84	-47.21	77.82	6.76	61.74
		48.58	62.12	61.11	61.14	-34.66	71.06	-47.18	78.01	6.76	61.99
		48.58	62.37	61.11	61.4	-34.64	71.28	-47.15	78.2	6.77	62.24
		48.58	62.62	61.11	61.66	-34.62	71.5	-47.12	78.39	6.77	62.49
		48.58	62.86	61.11	61.91	-34.6	71.72	-47.1	78.57	6.77	62.74
		48.58	63.11	61.11	62.17	-34.58	71.94	-47.07	78.76	6.78	63
		48.58	63.36	61.11	62.43	-34.56	72.16	-47.04	78.95	6.78	63.25
		48.58	63.6	61.11	62.68	-34.54	72.38	-47.01	79.14	6.78	63.5
		48.58	63.85	61.11	62.94	-34.52	72.59	-46.99	79.32	6.79	63.75
		48.58	64.1	61.11	63.19	-34.5	72.81	-46.96	79.51	6.79	64
		48.58	64.34	61.1	63.45	-34.48	73.03	-46.93	79.7	6.8	64.26
		48.58	64.59	61.1	63.7	-34.46	73.25	-46.9	79.89	6.8	64.51
		48.57	64.83	61.1	63.96	-34.44	73.47	-46.88	80.07	6.81	64.76
		48.57	65.08	61.1	64.21	-34.43	73.68	-46.85	80.26	6.81	65.01
		48.57	65.33	61.1	64.47	-34.41	73.9	-46.82	80.45	6.81	65.26
		48.57	65.57	61.1	64.72	-34.39	74.12	-46.8	80.63	6.82	65.52
		48.57	65.82	61.1	64.98	-34.37	74.33	-46.77	80.82	6.82	65.77
		48.57	66.06	61.1	65.23	-34.35	74.55	-46.75	81.01	6.83	66.02
		48.57	66.31	61.1	65.49	-34.33	74.77	-46.72	81.19	6.83	66.27
		48.57	66.56	61.1	65.74	-34.32	74.98	-46.69	81.38	6.84	66.53
		48.57	66.8	61.1	65.99	-34.3	75.2	-46.67	81.57	6.85	66.78
		48.57	67.05	61.1	66.25	-34.28	75.42	-46.64	81.75	6.85	67.03
		48.57	67.29	61.1	66.5	-34.26	75.63	-46.62	81.94	6.86	67.28
		48.57	67.54	61.1	66.75	-34.25	75.85	-46.59	82.13	6.86	67.54
		48.57	67.78	61.1	67.01	-34.23	76.06	-46.57	82.31	6.87	67.79
		48.57	68.03	61.1	67.26	-34.21	76.28	-46.55	82.5	6.87	68.04
		48.57	68.27	61.11	67.51	-34.19	76.49	-46.52	82.68	6.88	68.29
		48.57	68.52	61.11	67.76	-34.18	76.71	-46.5	82.87	6.89	68.55
		48.57	68.77	61.11	68.02	-34.16	76.92	-46.47	83.06	6.89	68.8
		48.57	69.01	61.11	68.27	-34.14	77.14	-46.45	83.24	6.9	69.05
		48.57	69.26	61.11	68.52	-34.13	77.35	-46.43	83.43	6.9	69.3
		48.57	69.5	61.11	68.77	-34.11	77.57	-46.4	83.61	6.91	69.56
		48.57	69.75	61.11	69.03	-34.1	77.78	-46.38	83.8	6.92	69.81
		48.57	69.99	61.11	69.28	-34.08	78	-46.36	83.99	6.92	70.06
		48.57	70.24	61.11	69.53	-34.06	78.21	-46.33	84.17	6.93	70.32
		48.57	70.48	61.11	69.78	-34.05	78.43	-46.31	84.36	6.94	70.57
		48.58	70.73	61.11	70.03	-34.03	78.64	-46.29	84.54	6.94	70.82
		48.58	70.97	61.11	70.28	-34.02	78.85	-46.27	84.73	6.95	71.07
		48.58	71.22	61.11	70.54	-34	79.07	-46.25	84.92	6.95	71.33
		48.58	71.46	61.11	70.79	-33.99	79.28	-46.22	85.1	6.96	71.58
		48.58	71.7	61.11	71.04	-33.97	79.49	-46.2	85.29	6.97	71.83
		48.58	71.95	61.11	71.29	-33.96	79.71	-46.18	85.47	6.98	72.08
		48.58	72.19	61.11	71.54	-33.94	79.92	-46.16	85.66	6.98	72.34
		48.58	72.44	61.11	71.79	-33.93	80.13	-46.14	85.84	6.99	72.59
		48.58	72.68	61.12	72.04	-33.91	80.35	-46.12	86.03	7	72.84
		48.58	72.93	61.12	72.29	-33.9	80.56	-46.1	86.21	7	73.09
		48.58	73.17	61.12	72.54	-33.88	80.77	-46.07	86.4	7.01	73.35
		48.59	73.42	61.12	72.79	-33.87	80.98	-46.05	86.58	7.02	73.6
		48.59	73.66	61.12	73.04	-33.86	81.2	-46.03	86.77	7.02	73.85
		48.59	73.9	61.12	73.29	-33.84	81.41	-46.01	86.95	7.03	74.1
		48.59	74.15	61.12	73.54	-33.83	81.62	-45.99	87.14	7.04	74.36
		48.59	74.39	61.12	73.79	-33.82	81.83	-45.97	87.33	7.05	74.61
		48.59	74.64	61.12	74.04	-33.8	82.05	-45.95	87.51	7.05	74.86
		48.59	74.88	61.13	74.29	-33.79	82.26	-45.93	87.7	7.06	75.11
		48.59	75.12	61.13	74.54	-33.78	82.47	-45.92	87.88	7.07	75.36
		48.6	75.37	61.13	74.78	-33.76	82.68	-45.9	88.07	7.08	75.62
		48.6	75.61	61.13	75.03	-33.75	82.89	-45.88	88.25	7.08	75.87
		48.6	75.86	61.13	75.28	-33.74	83.11	-45.86	88.44	7.09	76.12
		48.6	76.1	61.13	75.53	-33.73	83.32	-45.84	88.62	7.1	76.37
		48.6	76.34	61.13	75.78	-33.71	83.53	-45.82	88.81	7.11	76.63
		48.61	76.59	61.14	76.03	-33.7	83.74	-45.8	88.99	7.11	76.88
		48.61	76.83	61.14	76.28	-33.69	83.95	-45.79	89.18	7.12	77.13
		48.61	77.07	61.14	76.52	-33.68	84.16	-45.77	89.36	7.13	77.38
		48.61	77.32	61.14	76.77	-33.67	84.37	-45.75	89.54	7.14	77.63
		48.61	77.56	61.14	77.02	-33.66	84.59	-45.73	89.73	7.14	77.89
		48.62	77.8	61.14	77.27	-33.65	84.8	-45.71	89.91	7.15	78.14
		48.62	78.05	61.15	77.51	-33.63	85.01	-45.7	90.1	7.16	78.39
		48.62	78.29	61.15	77.76	-33.62	85.22	-45.68	90.28	7.17	78.64
		48.62	78.53	61.15	78.01	-33.61	85.43	-45.66	90.47	7.17	78.89
		48.62	78.78	61.15	78.26	-33.6	85.64	-45.65	90.65	7.18	79.14
		48.63	79.02	61.15	78.5	-33.59	85.85	-45.63	90.84	7.19	79.4
		48.63	79.26	61.16	78.75	-33.58	86.06	-45.61	91.02	7.19	79.65
		48.63	79.51	61.16	79	-33.57	86.27	-45.6	91.21	7.2	79.9
		48.63	79.75	61.16	79.25	-33.56	86.48	-45.58	91.39	7.21	80.15
		48.64	79.99	61.16	79.49	-33.55	86.69	-45.56	91.58	7.22	80.4
		48.64	80.23	61.17	79.74	-33.54	86.9	-45.55	91.76	7.22	80.65
		48.64	80.48	61.17	79.99	-33.53	87.11	-45.53	91.94	7.23	80.9
		48.65	80.72	61.17	80.23	-33.52	87.32	-45.52	92.13	7.24	81.16
		48.65	80.96	61.17	80.48	-33.51	87.53	-45.5	92.31	7.24	81.41
		48.65	81.2	61.18	80.73	-33.5	87.74	-45.49	92.5	7.25	81.66
		48.66	81.45	61.18	80.97	-33.5	87.96	-45.47	92.68	7.26	81.91
		48.66	81.69	61.18	81.22	-33.49	88.17	-45.46	92.87	7.26	82.16
		48.66	81.93	61.19	81.46	-33.48	88.38	-45.44	93.05	7.27	82.41
		48.66	82.17	61.19	81.71	-33.47	88.59	-45.43	93.24	7.28	82.66
		48.67	82.42	61.19	81.96	-33.46	88.8	-45.41	93.42	7.28	82.92
		48.67	82.66	61.19	82.2	-33.45	89.01	-45.4	93.6	7.29	83.17
		48.67	82.9	61.2	82.45	-33.45	89.22	-45.38	93.79	7.3	83.42
		48.68	83.14	61.2	82.69	-33.44	89.42	-45.37	93.97	7.3	83.67
		48.68	83.39	61.2	82.94	-33.43	89.63	-45.36	94.16	7.31	83.92
		48.69	83.63	61.21	83.18	-33.42	89.84	-45.34	94.34	7.31	84.17
		48.69	83.87	61.21	83.43	-33.42	90.05	-45.33	94.53	7.32	84.42
		48.69	84.11	61.21	83.68	-33.41	90.26	-45.32	94.71	7.32	84.68
		48.7	84.35	61.22	83.92	-33.4	90.47	-45.3	94.89	7.33	84.93
		48.7	84.6	61.22	84.17	-33.39	90.68	-45.29	95.08	7.33	85.18
		48.7	84.84	61.22	84.41	-33.39	90.89	-45.28	95.26	7.34	85.43
		48.71	85.08	61.23	84.66	-33.38	91.1	-45.26	95.45	7.34	85.68
		48.71	85.32	61.23	84.9	-33.37	91.31	-45.25	95.63	7.35	85.93
		48.72	85.56	61.24	85.15	-33.37	91.52	-45.24	95.81	7.35	86.18
		48.72	85.81	61.24	85.39	-33.36	91.73	-45.23	96	7.36	86.43
		48.72	86.05	61.24	85.64	-33.36	91.94	-45.21	96.18	7.36	86.69
		48.73	86.29	61.25	85.88	-33.35	92.15	-45.2	96.37	7.37	86.94
		48.73	86.53	61.25	86.13	-33.34	92.36	-45.19	96.55	7.37	87.19
		48.74	86.77	61.26	86.37	-33.34	92.57	-45.18	96.73	7.37	87.44
		48.74	87.01	61.26	86.62	-33.33	92.78	-45.17	96.92	7.38	87.69
		48.75	87.26	61.26	86.86	-33.33	92.99	-45.16	97.1	7.38	87.94
		48.75	87.5	61.27	87.11	-33.32	93.2	-45.15	97.29	7.38	88.19
		48.76	87.74	61.27	87.35	-33.32	93.41	-45.13	97.47	7.38	88.44
		48.76	87.98	61.28	87.6	-33.31	93.62	-45.12	97.65	7.39	88.7
		48.77	88.22	61.28	87.84	-33.31	93.83	-45.11	97.84	7.39	88.95
		48.77	88.46	61.29	88.08	-33.3	94.04	-45.1	98.02	7.39	89.2
		48.77	88.71	61.29	88.33	-33.3	94.24	-45.09	98.2	7.39	89.45
		48.78	88.95	61.3	88.57	-33.3	94.45	-45.08	98.39	7.39	89.7
		48.78	89.19	61.3	88.82	-33.29	94.66	-45.07	98.57	7.39	89.95
		48.79	89.43	61.31	89.06	-33.29	94.87	-45.06	98.76	7.39	90.2
		48.79	89.67	61.31	89.31	-33.28	95.08	-45.05	98.94	7.4	90.46
		48.8	89.91	61.32	89.55	-33.28	95.29	-45.04	99.12	7.4	90.71
		48.81	90.15	61.32	89.8	-33.28	95.5	-45.03	99.31	7.4	90.96
		48.81	90.4	61.33	90.04	-33.27	95.71	-45.02	99.49	7.4	91.21
		48.82	90.64	61.33	90.29	-33.27	95.92	-45.01	99.67	7.4	91.46
		48.82	90.88	61.34	90.53	-33.27	96.13	-45	99.86	7.39	91.71
		48.83	91.12	61.34	90.78	-33.27	96.34	-45	100.04	7.39	91.97
		48.83	91.36	61.35	91.02	-33.26	96.55	-44.99	100.23	7.39	92.22
		48.84	91.6	61.35	91.26	-33.26	96.76	-44.98	100.41	7.39	92.47
		48.84	91.84	61.36	91.51	-33.26	96.97	-44.97	100.59	7.39	92.72
		48.85	92.08	61.37	91.75	-33.26	97.18	-44.96	100.78	7.39	92.97
		48.85	92.33	61.37	92	-33.25	97.39	-44.95	100.96	7.38	93.23
		48.86	92.57	61.38	92.24	-33.25	97.6	-44.95	101.14	7.38	93.48
		48.87	92.81	61.38	92.49	-33.25	97.81	-44.94	101.33	7.38	93.73
		48.87	93.05	61.39	92.73	-33.25	98.02	-44.93	101.51	7.38	93.98
		48.88	93.29	61.4	92.98	-33.25	98.23	-44.92	101.7	7.37	94.23
		48.88	93.53	61.4	93.22	-33.24	98.44	-44.91	101.88	7.37	94.49
		48.89	93.77	61.41	93.47	-33.24	98.65	-44.91	102.06	7.37	94.74
		48.9	94.01	61.41	93.71	-33.24	98.86	-44.9	102.25	7.36	94.99
		48.9	94.26	61.42	93.96	-33.24	99.07	-44.89	102.43	7.36	95.24
		48.91	94.5	61.43	94.2	-33.24	99.28	-44.89	102.61	7.35	95.5
		48.91	94.74	61.43	94.45	-33.24	99.49	-44.88	102.8	7.35	95.75
		48.92	94.98	61.44	94.69	-33.24	99.7	-44.87	102.98	7.34	96
		48.93	95.22	61.45	94.94	-33.24	99.91	-44.87	103.16	7.34	96.25
		48.93	95.46	61.45	95.18	-33.24	100.12	-44.86	103.35	7.33	96.51
		48.94	95.7	61.46	95.43	-33.24	100.33	-44.85	103.53	7.33	96.76
		48.95	95.94	61.47	95.67	-33.24	100.54	-44.85	103.72	7.32	97.01
		48.95	96.18	61.47	95.92	-33.24	100.75	-44.84	103.9	7.31	97.26
		48.96	96.43	61.48	96.16	-33.24	100.96	-44.84	104.08	7.31	97.52
		48.97	96.67	61.49	96.41	-33.24	101.17	-44.83	104.27	7.3	97.77
		48.97	96.91	61.5	96.65	-33.24	101.38	-44.82	104.45	7.29	98.02
		48.98	97.15	61.5	96.9	-33.24	101.59	-44.82	104.63	7.29	98.28
		48.99	97.39	61.51	97.14	-33.24	101.8	-44.81	104.82	7.28	98.53
		48.99	97.63	61.52	97.39	-33.24	102.01	-44.81	105	7.27	98.78
		49	97.87	61.53	97.64	-33.24	102.22	-44.8	105.19	7.26	99.03
		49.01	98.11	61.53	97.88	-33.24	102.44	-44.8	105.37	7.26	99.29
		49.01	98.35	61.54	98.13	-33.24	102.65	-44.79	105.55	7.25	99.54
		49.02	98.6	61.55	98.37	-33.24	102.86	-44.79	105.74	7.24	99.79
		49.03	98.84	61.56	98.62	-33.24	103.07	-44.79	105.92	7.23	100.05
		49.04	99.08	61.56	98.87	-33.25	103.28	-44.78	106.1	7.22	100.3
		49.04	99.32	61.57	99.11	-33.25	103.49	-44.78	106.29	7.21	100.55
		49.05	99.56	61.58	99.36	-33.25	103.7	-44.77	106.47	7.21	100.81
		49.06	99.8	61.59	99.61	-33.25	103.91	-44.77	106.66	7.2	101.06
		49.07	100.04	61.6	99.85	-33.25	104.13	-44.77	106.84	7.19	101.31
		49.07	100.28	61.6	100.1	-33.25	104.34	-44.76	107.02	7.18	101.57
		49.08	100.53	61.61	100.35	-33.26	104.55	-44.76	107.21	7.17	101.82
		49.09	100.77	61.62	100.59	-33.26	104.76	-44.75	107.39	7.16	102.07
		49.1	101.01	61.63	100.84	-33.26	104.97	-44.75	107.57	7.15	102.33
		49.11	101.25	61.64	101.09	-33.26	105.18	-44.75	107.76	7.14	102.58
		49.11	101.49	61.65	101.34	-33.26	105.4	-44.75	107.94	7.13	102.83
		49.12	101.73	61.65	101.58	-33.27	105.61	-44.74	108.13	7.13	103.09
		49.13	101.98	61.66	101.83	-33.27	105.82	-44.74	108.31	7.12	103.34
		49.14	102.22	61.67	102.08	-33.27	106.03	-44.74	108.49	7.11	103.59
		49.15	102.46	61.68	102.33	-33.27	106.24	-44.74	108.68	7.1	103.85
		49.15	102.7	61.69	102.58	-33.28	106.46	-44.73	108.86	7.09	104.1
		49.16	102.94	61.7	102.82	-33.28	106.67	-44.73	109.04	7.08	104.35
		49.17	103.18	61.71	103.07	-33.28	106.88	-44.73	109.23	7.07	104.61
		49.18	103.43	61.72	103.32	-33.29	107.09	-44.73	109.41	7.06	104.86
		49.19	103.67	61.72	103.57	-33.29	107.31	-44.73	109.6	7.05	105.12
		49.2	103.91	61.73	103.82	-33.29	107.52	-44.72	109.78	7.04	105.37
		49.21	104.15	61.74	104.07	-33.29	107.73	-44.72	109.96	7.03	105.62
		49.21	104.39	61.75	104.32	-33.3	107.94	-44.72	110.15	7.03	105.88
		49.22	104.64	61.76	104.57	-33.3	108.16	-44.72	110.33	7.02	106.13
		49.23	104.88	61.77	104.82	-33.3	108.37	-44.72	110.52	7.01	106.38
		49.24	105.12	61.78	105.07	-33.31	108.58	-44.72	110.7	7	106.64
		49.25	105.36	61.79	105.32	-33.31	108.79	-44.72	110.88	6.99	106.89
		49.26	105.61	61.8	105.57	-33.32	109.01	-44.72	111.07	6.98	107.15
		lat	lon	bfield
	Magnetic field intensity	26.0941	-81.82	0.362804
		24.2335	-81.612	0.353727
		22.3506	-81.41	0.344432
		20.4664	-81.217	0.335078
		18.581	-81.031	0.325715
		16.6946	-80.852	0.31639
		14.8071	-80.678	0.307152
		12.9187	-80.51	0.298051
		11.0295	-80.346	0.289135
		9.13964	-80.186	0.280452
		7.24912	-80.029	0.272051
		5.35807	-79.874	0.26398
		3.46656	-79.721	0.256286
		1.57469	-79.569	0.249015
		-0.317465	-79.417	0.242212
		-2.20982	-79.265	0.235916
		-4.10228	-79.112	0.230163
		-5.99478	-78.959	0.224987
		-7.88721	-78.803	0.220411
		-9.77949	-78.644	0.216452
		-11.6715	-78.483	0.213121
		-13.5633	-78.317	0.210418
		-15.4545	-78.147	0.208336
		-17.3453	-77.971	0.20686
		-19.2355	-77.789	0.205969
		-21.1249	-77.6	0.20564
		-23.0134	-77.402	0.205845
		-24.9011	-77.196	0.206558
		-26.7876	-76.979	0.207753
		-28.6729	-76.751	0.20941
		-30.5569	-76.51	0.211511
		-32.4394	-76.255	0.214045
		-34.3202	-75.983	0.217005
		-36.1991	-75.693	0.220388
		-38.076	-75.383	0.224194
		-39.9506	-75.051	0.228424
		-41.8228	-74.692	0.233077
		-43.6921	-74.305	0.23815
		-45.5582	-73.884	0.243636
		-47.421	-73.427	0.249519
		-49.2797	-72.927	0.255777
		-51.1341	-72.378	0.262379
		-52.9835	-71.773	0.269284
		-54.8272	-71.103	0.276444
		-56.6644	-70.358	0.283802
		-58.494	-69.524	0.291294
		-60.3148	-68.585	0.298852
		-62.1252	-67.522	0.306406
		-63.9232	-66.308	0.313884
		-65.7062	-64.913	0.321217
		-67.4709	-63.294	0.328338
		-69.2129	-61.399	0.33519
		-70.9261	-59.156	0.34172
		-72.6026	-56.472	0.347888
		-74.2308	-53.22	0.353663
		-75.7945	-49.231	0.359026
		-77.2705	-44.283	0.363969
		-78.625	-38.095	0.368497
		-79.8101	-30.353	0.372623
		-80.761	-20.804	0.376371
		-81.4005	-9.467	0.379771
		-81.6573	3.10184	0.382856
		-81.4975	15.8094	0.385667
		-80.9438	27.491	0.38824
		-80.0625	37.4557	0.390613
		-78.9322	45.5842	0.392818
		-77.6214	52.0911	0.394884
		-76.1818	57.2889	0.396833
		-74.65	61.4695	0.39868
		-73.0515	64.8688	0.400432
		-71.4038	67.6668	0.402091
		-69.7191	69.9982	0.40365
		-68.0063	71.9633	0.4051
		-66.2716	73.6374	0.406426
		-64.5199	75.0775	0.40761
		-62.7547	76.3273	0.408634
		-60.9785	77.4205	0.409479
		-59.1935	78.3839	0.410126
		-57.4014	79.2382	0.410559
		-55.6033	80.0005	0.410764
		-53.8004	80.6844	0.410728
		-51.9935	81.301	0.410442
		-50.1833	81.8597	0.409898
		-48.3702	82.3679	0.409092
		-46.5549	82.8322	0.408017
		-44.7376	83.258	0.406672
		-42.9188	83.65	0.405051
		-41.0986	84.012	0.403152
		-39.2773	84.3474	0.400969
		-37.4551	84.6593	0.398499
		-35.6322	84.9502	0.395734
		-33.8088	85.2223	0.392671
		-31.9848	85.4776	0.389303
		-30.1605	85.7179	0.385627
		-28.3359	85.9448	0.381643
		-26.5111	86.1597	0.377352
		-24.6862	86.3637	0.372763
		-22.8612	86.5582	0.367888
		-21.0362	86.7441	0.36275
		-19.2112	86.9223	0.357377
		-17.3863	87.0937	0.35181
		-15.5614	87.2593	0.346096
		-13.7366	87.4196	0.340297
		-11.912	87.5754	0.334484
		-10.0874	87.7274	0.328735
		-8.26306	87.8762	0.323142
		-6.43886	88.0224	0.317802
		-4.61483	88.1667	0.312817
		-2.79097	88.3095	0.308292
		-0.967312	88.4515	0.304331
		0.856155	88.5931	0.301032
		2.67942	88.7349	0.298487
		4.50248	88.8776	0.296769
		6.32532	89.0215	0.295939
		8.14795	89.1674	0.296035
		9.97034	89.3158	0.297074
		11.7925	89.4672	0.29905
		13.6144	89.6223	0.301936
		15.436	89.7818	0.305685
		17.2574	89.9464	0.310234
		19.0785	90.1168	0.315507
		20.8992	90.2938	0.321419
		22.7196	90.4782	0.32788
		24.5396	90.6711	0.334797
		26.3591	90.8734	0.342076
		28.1782	91.0862	0.349625
		29.9968	91.3108	0.357357
		31.8147	91.5486	0.365188
		33.632	91.8011	0.373038
		35.4485	92.0699	0.380832
		37.2641	92.3571	0.3885
		39.0786	92.6648	0.395977
		40.8921	92.9955	0.403203
		42.7041	93.3521	0.410121
		44.5146	93.7378	0.41668
		46.3233	94.1565	0.422832
		48.1298	94.6126	0.428538
		49.9339	95.1114	0.433761
		51.735	95.659	0.438469
		53.5327	96.2627	0.442639
		55.3263	96.9314	0.446255
		57.115	97.6756	0.449305
		58.8978	98.5085	0.451789
		60.6736	99.4459	0.453714
		62.4408	100.508	0.455096
		64.1975	101.719	0.45596
		65.9412	103.111	0.456341
		67.6686	104.726	0.456283
		69.3754	106.615	0.45584
		71.0556	108.849	0.455071
		72.7014	111.52	0.454045
		74.3015	114.753	0.452835
		75.84	118.713	0.451517
		77.294	123.618	0.45017
		78.6305	129.744	0.44887
		79.8028	137.397	0.447691
		80.7475	146.831	0.446698
		81.3886	158.035	0.44595
		81.6552	170.488	0.445492
		81.511	-176.868	0.445355
		80.9751	-165.187	0.445556
		80.1104	-155.176	0.446093
		78.9934	-146.984	0.446948
		77.6922	-140.411	0.448087
		76.2585	-135.154	0.449461
		74.7291	-130.923	0.451004
		73.1298	-127.481	0.452643
		71.4782	-124.648	0.454295
		69.7868	-122.287	0.455872
		68.0646	-120.297	0.457284
		66.318	-118.602	0.458443
		64.5518	-117.144	0.459266
		62.7697	-115.878	0.459677
		60.9742	-114.771	0.459607
		59.1676	-113.796	0.459001
		57.3516	-112.93	0.457816
		55.5274	-112.158	0.456019
		53.6961	-111.465	0.453594
		51.8587	-110.84	0.450535
		50.0159	-110.274	0.446847
		48.1682	-109.759	0.442549
		46.3162	-109.287	0.437664
		44.4603	-108.855	0.432225
		42.6009	-108.457	0.426271
		40.7382	-108.089	0.419843
		38.8727	-107.748	0.412983
		37.0044	-107.43	0.405736
		35.1337	-107.134	0.398146
		33.2608	-106.856	0.390255
		31.3858	-106.595	0.382105
		29.5088	-106.349	0.373738
		27.6301	-106.116	0.365192
		25.7498	-105.896	0.356508
		23.8679	-105.686	0.347728
		21.9847	-105.485	0.338893
		20.1002	-105.293	0.33005
		18.2145	-105.109	0.321248
		16.3277	-104.931	0.312539
		14.44	-104.759	0.303979
		12.5514	-104.591	0.295628
		10.662	-104.428	0.287549
		8.77198	-104.269	0.279807
		6.88131	-104.112	0.272467
		4.99012	-103.957	0.265594
		3.0985	-103.804	0.259248
		1.20653	-103.652	0.253486
		-0.685695	-103.501	0.248358
		-2.5781	-103.349	0.243906
		-4.4706	-103.196	0.240162
		-6.3631	-103.042	0.237145
		-8.25552	-102.885	0.234865
		-10.1478	-102.726	0.233319
		-12.0398	-102.564	0.232492
		-13.9314	-102.397	0.23236
		-15.8226	-102.226	0.23289
		-17.7132	-102.049	0.234041
		-19.6032	-101.865	0.235766
		-21.4924	-101.675	0.238018
		-23.3808	-101.476	0.240746
		-25.2682	-101.268	0.2439
		-27.1545	-101.049	0.247432
		-29.0395	-100.818	0.251298
		-30.9232	-100.574	0.255458
		-32.8053	-100.316	0.259878
		-34.6857	-100.041	0.264527
		-36.5642	-99.748	0.269382
		-38.4406	-99.433	0.27442
		-40.3147	-99.096	0.279627
		-42.1862	-98.732	0.284988
		-44.0548	-98.338	0.290488
		-45.9203	-97.911	0.296116
		-47.7822	-97.446	0.301853
		-49.6401	-96.937	0.307683
		-51.4935	-96.378	0.313579
		-53.3417	-95.761	0.319515
		-55.1841	-95.077	0.325453
		-57.0198	-94.316	0.331354
		-58.8477	-93.463	0.33717
		-60.6665	-92.502	0.342851
		-62.4746	-91.411	0.34834
		-64.2697	-90.165	0.353582
		-66.0494	-88.73	0.358519
		-67.8099	-87.063	0.363096
		-69.5468	-85.107	0.367263
		-71.2535	-82.787	0.370973
		-72.9215	-80.004	0.374189
		-74.5385	-76.624	0.376881
		-76.0872	-72.469	0.37903
		-77.5426	-67.306	0.380627
		-78.8685	-60.843	0.381675
		-80.0138	-52.767	0.382186
		-80.9107	-42.859	0.382183
		-81.4812	-31.223	0.381698
		-81.6586	-18.532	0.380769
		-81.4194	-5.943	0.379442
		-80.7967	5.44102	0.377767
		-79.8615	15.0459	0.375796
		-78.6917	22.8391	0.373579
		-77.3527	29.0688	0.371167
		-75.8931	34.0494	0.36861
		-74.3469	38.063	0.36595
		-72.7379	41.3341	0.363227
		-71.0824	44.0331	0.360473
		-69.3919	46.287	0.357717
		-67.6746	48.191	0.354979
		-65.9365	49.8161	0.352276
		-64.1821	51.2166	0.34962
		-62.4147	52.434	0.347017
		-60.6368	53.5004	0.344472
		-58.8505	54.4413	0.341987
		-57.0573	55.2768	0.339562
		-55.2584	56.0231	0.337195
		-53.4548	56.6933	0.334886
		-51.6473	57.2982	0.332632
		-49.8366	57.8466	0.330433
		-48.0232	58.346	0.328285
		-46.2076	58.8025	0.326189
		-44.3902	59.2215	0.32414
		-42.5712	59.6074	0.322134
		-40.7509	59.9641	0.320167
		-38.9295	60.2948	0.318232
		-37.1073	60.6025	0.316318
		-35.2844	60.8896	0.314414
		-33.4609	61.1583	0.312507
		-31.637	61.4107	0.310581
		-29.8128	61.6483	0.30862
		-27.9882	61.8728	0.306606
		-26.1635	62.0855	0.304524
		-24.3387	62.2876	0.30236
		-22.5138	62.4804	0.300105
		-20.6889	62.6647	0.297754
		-18.8639	62.8416	0.29531
		-17.0391	63.0118	0.292783
		-15.2143	63.1763	0.290194
		-13.3896	63.3357	0.287575
		-11.5651	63.4907	0.284968
		-9.74062	63.6421	0.282425
		-7.91634	63.7904	0.280011
		-6.09222	63.9362	0.277797
		-4.26828	64.0801	0.275863
		-2.44451	64.2227	0.274291
		-0.620924	64.3646	0.273163
		1.20247	64.5062	0.272556
		3.02566	64.6481	0.27254
		4.84865	64.791	0.273171
		6.67143	64.9353	0.27449
		8.49399	65.0816	0.276519
		10.3163	65.2304	0.279262
		12.1384	65.3825	0.282702
		13.9603	65.5384	0.286806
		15.7819	65.6988	0.291526
		17.6032	65.8644	0.296802
		19.4242	66.036	0.302566
		21.2449	66.2144	0.308746
		23.0652	66.4003	0.315267
		24.8851	66.5949	0.322057
		26.7046	66.7991	0.329045
		28.5236	67.0141	0.336167
		30.3421	67.2411	0.343362
		32.16	67.4816	0.350576
		33.9771	67.737	0.357761
		35.7935	68.0092	0.364872
		37.609	68.3001	0.371871
		39.4234	68.6119	0.378722
		41.2366	68.9473	0.385394
		43.0485	69.3092	0.391858
		44.8587	69.7009	0.398085
		46.6671	70.1264	0.404052
		48.4732	70.5902	0.409733
		50.2769	71.0977	0.415104
		52.0775	71.6554	0.420145
		53.8745	72.2708	0.424834
		55.6673	72.953	0.429152
		57.4551	73.7131	0.433083
		59.2368	74.5645	0.436612
		61.0112	75.524	0.439729
		62.7767	76.6123	0.442429
		64.5312	77.8554	0.44471
		66.2722	79.2866	0.446577
		67.9961	80.9489	0.448042
		69.6984	82.898	0.449122
		71.3729	85.2075	0.449843
		73.0111	87.9756	0.450237
		74.6009	91.3332	0.450341
		76.1254	95.4554	0.4502
		77.56	100.572	0.449862
		78.8694	106.966	0.44938
		80.0036	114.946	0.448807
		80.8963	124.732	0.448195
		81.4707	136.236	0.447592
		81.6598	148.82	0.447043
		81.4374	161.362	0.446582
		80.8327	172.761	0.446235
		79.9136	-177.58	0.446016
		78.7564	-169.718	0.445923
		77.4261	-163.422	0.445944
		75.9714	-158.382	0.446049
		74.4268	-154.319	0.4462
		72.8161	-151.007	0.446342
		71.1559	-148.273	0.446415
		69.4578	-145.991	0.44635
		67.7303	-144.063	0.446076
		65.9795	-142.417	0.445519
		64.2099	-140.999	0.444611
		62.4248	-139.766	0.443287
		60.6269	-138.687	0.441494
		58.8182	-137.734	0.439187
		57.0004	-136.888	0.436334
		55.1746	-136.132	0.432917
		53.342	-135.453	0.428931
		51.5033	-134.84	0.424385
		49.6594	-134.284	0.419302
		47.8107	-133.777	0.413713
		45.9577	-133.314	0.40766
		44.101	-132.889	0.401194
		42.2408	-132.497	0.394368
		40.3774	-132.134	0.387239
		38.5112	-131.797	0.379865
		36.6424	-131.484	0.372302
		34.7711	-131.191	0.364603
		32.8976	-130.917	0.356818
		31.0221	-130.659	0.348995
		29.1447	-130.416	0.341173
		27.2656	-130.186	0.333392
		25.3848	-129.967	0.325688
		23.5026	-129.759	0.318095
		21.619	-129.561	0.310648
		19.7341	-129.37	0.303383
		17.8481	-129.187	0.296337
		15.9611	-129.01	0.289553
		14.0731	-128.839	0.283076
		12.1843	-128.672	0.276955
		10.2947	-128.51	0.271243
		8.40443	-128.351	0.265993
		6.51359	-128.195	0.26126
		4.62225	-128.041	0.257098
		2.73049	-127.888	0.253556
		0.838415	-127.736	0.250679
		-1.0539	-127.584	0.248502
		-2.94638	-127.432	0.247052
		-4.83892	-127.279	0.246346
		-6.73145	-127.125	0.246388
		-8.62388	-126.968	0.24717
		-10.5161	-126.808	0.248675
		-12.4081	-126.645	0.250875
		-14.2996	-126.477	0.253733
		-16.1907	-126.305	0.257207
		-18.0813	-126.127	0.261246
		-19.9711	-125.942	0.265798
		-21.8602	-125.75	0.270807
		-23.7484	-125.55	0.276216
		-25.6356	-125.339	0.281967
		-27.5216	-125.118	0.288002
		-29.4064	-124.885	0.294266
		-31.2897	-124.639	0.300705
		-33.1715	-124.378	0.307266
		-35.0515	-124.099	0.3139
		-36.9296	-123.802	0.320563
		-38.8055	-123.483	0.327209
		-40.6791	-123.141	0.333799
		-42.55	-122.772	0.340295
		-44.418	-122.372	0.346664
		-46.2828	-121.938	0.352871
		-48.1439	-121.464	0.358887
		-50.0009	-120.946	0.36468
		-51.8532	-120.377	0.370222
		-53.7003	-119.748	0.375481
		-55.5415	-119.05	0.380429
		-57.3757	-118.272	0.385033
		-59.2018	-117.4	0.389261
		-61.0186	-116.416	0.393081
		-62.8243	-115.297	0.39646
		-64.6166	-114.018	0.399363
		-66.3928	-112.542	0.401759
		-68.1491	-110.823	0.403617
		-69.8805	-108.803	0.40491
		-71.5805	-106.403	0.405612
		-73.2396	-103.516	0.405705
		-74.8449	-100.002	0.405176
		-76.3778	-95.673	0.404018
		-77.8113	-90.282	0.402232
		-79.1068	-83.531	0.399826
		-80.2098	-75.112	0.396819
		-81.0497	-64.847	0.393234
		-81.5485	-52.935	0.389105
		-81.6454	-40.165	0.384472
		-81.3279	-27.735	0.379382
		-80.6387	-16.669	0.373887
		-79.6524	-7.424	0.368042
		-78.4454	0.0430112	0.361909
		-77.0798	6.00706	0.355546
		-75.6013	10.7804	0.349014
		-74.0415	14.6347	0.342373
		-72.4225	17.7834	0.33568
		-70.7596	20.3875	0.328987
		-69.0634	22.5672	0.322343
		-67.3418	24.4123	0.315793
		-65.6003	25.9902	0.309376
		-63.8433	27.3523	0.303125
		-62.0738	28.5382	0.297071
		-60.2943	29.5785	0.291238
		-58.5066	30.4976	0.285647
		-56.7123	31.3146	0.280319
		-54.9126	32.0452	0.275271
		-53.1083	32.702	0.270517
		-51.3002	33.2953	0.266072
		-49.4891	33.8336	0.261952
		-47.6754	34.3242	0.258169
		-45.8595	34.7731	0.254735
		-44.0418	35.1853	0.251662
		-42.2226	35.5653	0.248958
		-40.4022	35.9167	0.246628
		-38.5808	36.2427	0.24467
		-36.7585	36.5462	0.24308
		-34.9356	36.8295	0.241844
		-33.1121	37.0949	0.240941
		-31.2882	37.3443	0.240346
		-29.4639	37.5792	0.240023
		-27.6394	37.8013	0.239932
		-25.8148	38.0119	0.240029
		-23.99	38.2121	0.240267
		-22.1651	38.4031	0.2406
		-20.3403	38.5859	0.240985
		-18.5154	38.7614	0.241382
		-16.6906	38.9304	0.241763
		-14.8659	39.0938	0.242106
		-13.0413	39.2523	0.242406
		-11.2168	39.4065	0.242669
		-9.39245	39.5572	0.242917
		-7.56824	39.7049	0.243183
		-5.74419	39.8503	0.243518
		-3.9203	39.9939	0.243981
		-2.09659	40.1362	0.244641
		-0.273061	40.278	0.245569
		1.55028	40.4196	0.246839
		3.37342	40.5616	0.248518
		5.19636	40.7047	0.250664
		7.0191	40.8492	0.253323
		8.84162	40.9959	0.256523
		10.6639	41.1453	0.260276
		12.486	41.2981	0.264571
		14.3078	41.4547	0.269385
		16.1294	41.6161	0.274676
		17.9506	41.7827	0.280389
		19.7716	41.9555	0.286463
		21.5923	42.1352	0.29283
		23.4126	42.3227	0.29942
		25.2325	42.519	0.306162
		27.0519	42.7251	0.312993
		28.8709	42.9422	0.319851
		30.6893	43.1716	0.326683
		32.5071	43.4148	0.333442
		34.3242	43.6732	0.34009
		36.1405	43.9488	0.346595
		37.9558	44.2435	0.352936
		39.7701	44.5596	0.359093
		41.5832	44.8997	0.365058
		43.3948	45.267	0.370824
		45.2048	45.6647	0.376391
		47.0129	46.0971	0.38176
		48.8187	46.5688	0.386934
		50.6219	47.0854	0.391919
		52.422	47.6534	0.39672
		54.2184	48.2807	0.401339
		56.0104	48.9769	0.40578
		57.7972	49.7532	0.410042
		59.5778	50.6239	0.414123
		61.3507	51.6062	0.418019
		63.1144	52.7219	0.421721
		64.8668	53.9981	0.425221
		66.6049	55.47	0.428507
		68.3252	57.1824	0.431569
		70.0229	59.1942	0.434394
		71.6914	61.5833	0.436971
		73.3215	64.4532	0.439292
		74.9005	67.9426	0.441348
		76.41	72.2365	0.443136
		77.8239	77.5753	0.444655
		79.1042	84.252	0.445905
		80.1978	92.5693	0.446892
		81.0354	102.709	0.447623
		81.54	114.492	0.448106
		81.6501	127.167	0.44835
		81.3501	139.566	0.448365
		80.6786	150.659	0.448157
		79.7076	159.964	0.447729
		78.5122	167.502	0.447084
		77.1543	173.532	0.446216
		75.6798	178.363	0.445116
		74.1205	-177.735	0.443771
		72.4989	-174.547	0.442161
		70.8304	-171.909	0.440264
		69.1259	-169.702	0.438055
		67.3933	-167.834	0.435509
		65.6383	-166.236	0.432599
		63.8652	-164.857	0.429302
		62.0773	-163.656	0.4256
		60.277	-162.603	0.421479
		58.4663	-161.673	0.416934
		56.6466	-160.845	0.411966
		54.8193	-160.105	0.406589
		52.9852	-159.44	0.400821
		51.1453	-158.839	0.394692
		49.3003	-158.293	0.388241
		47.4506	-157.795	0.381511
		45.5967	-157.34	0.374554
		43.7391	-156.921	0.367422
		41.8781	-156.535	0.360174
		40.014	-156.178	0.352865
		38.1471	-155.846	0.345551
		36.2776	-155.537	0.338286
		34.4058	-155.248	0.331117
		32.5318	-154.977	0.324089
		30.6557	-154.723	0.317241
		28.7778	-154.482	0.310606
		26.8982	-154.254	0.304216
		25.0171	-154.038	0.298096
		23.1344	-153.832	0.29227
		21.2505	-153.635	0.286762
		19.3653	-153.446	0.281597
		17.479	-153.264	0.276801
		15.5916	-153.089	0.272403
		13.7034	-152.918	0.268439
		11.8143	-152.753	0.264943
		9.92448	-152.591	0.261959
		8.03401	-152.433	0.259526
		6.14298	-152.277	0.257689
		4.25147	-152.123	0.256486
		2.35957	-151.971	0.255953
		0.467371	-151.819	0.256116
		-1.42505	-151.667	0.256993
		-3.31761	-151.515	0.258589
		-5.21022	-151.362	0.260896
		-7.10278	-151.207	0.263893
		-8.99523	-151.05	0.267548
		-10.8875	-150.889	0.271818
		-12.7794	-150.726	0.276651
		-14.6709	-150.557	0.28199
		-16.5619	-150.384	0.287775
		-18.4524	-150.205	0.293945
		-20.3421	-150.019	0.30044
		-22.231	-149.825	0.307202
		-24.119	-149.623	0.314178
		-26.006	-149.41	0.321318
		-27.8918	-149.187	0.328577
		-29.7763	-148.952	0.335914
		-31.6593	-148.703	0.343292
		-33.5407	-148.438	0.350674
		-35.4204	-148.156	0.358028
		-37.298	-147.855	0.365321
		-39.1735	-147.532	0.372519
		-41.0466	-147.185	0.379587
		-42.9169	-146.81	0.38649
		-44.7843	-146.404	0.393188
		-46.6483	-145.963	0.39964
		-48.5086	-145.481	0.405803
		-50.3647	-144.954	0.41163
		-52.2161	-144.373	0.417074
		-54.062	-143.732	0.422087
		-55.9018	-143.02	0.426619
		-57.7345	-142.225	0.430623
		-59.5589	-141.332	0.434053
		-61.3736	-140.323	0.436867
		-63.1768	-139.176	0.439024
		-64.9662	-137.862	0.440491
		-66.7387	-136.342	0.441239
		-68.4906	-134.571	0.441245
		-70.2164	-132.483	0.440494
		-71.9092	-129.997	0.438977
		-73.559	-127.001	0.436694
		-75.1518	-123.345	0.43365
		-76.6677	-118.829	0.429862
		-78.0778	-113.198	0.425351
		-79.3405	-106.145	0.420146
		-80.3983	-97.372	0.414285
		-81.1777	-86.752	0.407809
		-81.6017	-74.591	0.400767
		-81.617	-61.788	0.393214
		-81.2221	-49.556	0.385208
		-80.4686	-38.829	0.376812
		-79.4335	-29.944	0.36809
		-78.1913	-22.795	0.359111
		-76.8006	-17.087	0.349942
		-75.3041	-12.513	0.340654
		-73.7314	-8.811	0.331314
		-72.1028	-5.78	0.321991
		-70.4327	-3.267	0.31275
		-68.7311	-1.159	0.303654
		-67.0053	0.628675	0.294762
		-65.2606	2.16071	0.286132
		-63.501	3.48551	0.277816
		-61.7294	4.64066	0.269862
		-59.9483	5.65548	0.262316
		-58.1593	6.55312	0.255218
		-56.3639	7.35208	0.248604
		-54.5633	8.06724	0.242505
		-52.7583	8.71076	0.23695
		-50.9497	9.2926	0.231961
		-49.1381	9.82103	0.227556
		-47.324	10.303	0.223747
		-45.5079	10.7443	0.220542
		-43.6899	11.1498	0.217938
		-41.8706	11.5238	0.215928
		-40.05	11.8699	0.214495
		-38.2285	12.1913	0.213615
		-36.4062	12.4906	0.213253
		-34.5832	12.7702	0.213367
		-32.7597	13.0323	0.213906
		-30.9358	13.2787	0.214812
		-29.1116	13.5109	0.216022
		-27.2871	13.7306	0.217468
		-25.4625	13.939	0.219081
		-23.6377	14.1373	0.220791
		-21.8129	14.3265	0.222532
		-19.9881	14.5078	0.224243
		-18.1633	14.6819	0.225872
		-16.3386	14.8497	0.227376
		-14.5139	15.0121	0.228725
		-12.6894	15.1696	0.229904
		-10.865	15.3231	0.230912
		-9.04065	15.4731	0.231766
		-7.21649	15.6202	0.232499
		-5.39249	15.7652	0.23316
		-3.56865	15.9084	0.233812
		-1.74499	16.0506	0.23453
		0.0784915	16.1922	0.235395
		1.90179	16.3338	0.236492
		3.72489	16.4759	0.237907
		5.5478	16.6192	0.239716
		7.3705	16.7641	0.241985
		9.193	16.9112	0.244764
		11.0153	17.0611	0.248082
		12.8373	17.2145	0.251949
		14.6591	17.372	0.256356
		16.4806	17.5342	0.261271
		18.3019	17.7019	0.266649
		20.1228	17.8759	0.272432
		21.9435	18.057	0.278552
		23.7637	18.2461	0.284936
		25.5836	18.4441	0.291512
		27.403	18.6522	0.298208
		29.222	18.8716	0.304957
		31.0404	19.1035	0.311698
		32.8581	19.3494	0.318377
		34.6751	19.6109	0.324949
		36.4913	19.8899	0.331378
		38.3066	20.1885	0.337633
		40.1207	20.509	0.343694
		41.9336	20.8541	0.349547
		43.7451	21.2268	0.355186
		45.5548	21.6309	0.36061
		47.3626	22.0704	0.365823
		49.168	22.5503	0.370834
		50.9708	23.0761	0.375656
		52.7703	23.6549	0.380303
		54.566	24.2947	0.384792
		56.3573	25.0053	0.389141
		58.1431	25.7987	0.393365
		59.9224	26.6894	0.397483
		61.6939	27.6956	0.401506
		63.4557	28.8399	0.405447
		65.2057	30.151	0.409313
		66.9408	31.6655	0.413107
		68.6574	33.4308	0.416828
		70.3502	35.509	0.42047
		72.0122	37.9823	0.424022
		73.6337	40.9604	0.427469
		75.201	44.5901	0.43079
		76.6945	49.0666	0.433961
		78.086	54.6417	0.436954
		79.3349	61.6159	0.439738
		80.3847	70.2824	0.442281
		81.1636	80.7748	0.444549
		81.5952	92.812	0.446507
		81.6249	105.533	0.448122
		81.2477	117.747	0.449361
		80.5115	128.512	0.450193
		79.4909	137.461	0.450589
		78.2591	144.681	0.450524
		76.8752	150.453	0.449974
		75.3817	155.083	0.448921
		73.8085	158.831	0.447349
		72.1764	161.9	0.445249
		70.4999	164.445	0.442613
		68.7892	166.579	0.43944
		67.0516	168.389	0.435735
		65.2926	169.941	0.431504
		63.5162	171.282	0.426764
		61.7255	172.451	0.421533
		59.9228	173.479	0.415839
		58.11	174.387	0.409713
		56.2886	175.196	0.403193
		54.4597	175.921	0.396322
		52.6243	176.573	0.389148
		50.7832	177.162	0.381726
		48.937	177.698	0.374111
		47.0862	178.187	0.366365
		45.2314	178.634	0.35855
		43.373	179.046	0.350727
		41.5112	179.426	0.34296
		39.6464	179.778	0.335309
		37.7789	-179.895	0.327831
		35.9088	-179.59	0.320581
		34.0363	-179.305	0.313608
		32.1618	-179.037	0.306955
		30.2852	-178.785	0.300661
		28.4068	-178.548	0.294758
		26.5268	-178.322	0.289275
		24.6452	-178.108	0.284235
		22.7622	-177.904	0.279659
		20.8778	-177.709	0.275568
		18.9923	-177.521	0.271982
		17.1057	-177.341	0.26892
		15.2181	-177.166	0.266407
		13.3295	-176.997	0.264468
		11.4402	-176.833	0.263131
		9.55016	-176.672	0.262426
		7.65949	-176.514	0.262383
		5.76827	-176.359	0.26303
		3.87661	-176.205	0.26439
		1.98457	-176.053	0.266477
		0.0922472	-175.901	0.269299
		-1.80027	-175.749	0.272847
		-3.6929	-175.597	0.277101
		-5.58556	-175.444	0.282028
		-7.47817	-175.288	0.287579
		-9.37062	-175.131	0.293696
		-11.2628	-174.97	0.300311
		-13.1547	-174.805	0.307348
		-15.0462	-174.636	0.314731
		-16.9371	-174.461	0.322381
		-18.8275	-174.281	0.330223
		-20.7171	-174.094	0.338186
		-22.6058	-173.898	0.346208
		-24.4936	-173.694	0.354232
		-26.3804	-173.48	0.362211
		-28.2659	-173.255	0.370106
		-30.1501	-173.017	0.377888
		-32.0329	-172.764	0.385532
		-33.9139	-172.497	0.393018
		-35.7932	-172.211	0.400333
		-37.6704	-171.906	0.407462
		-39.5454	-171.579	0.414392
		-41.4179	-171.226	0.421106
		-43.2877	-170.845	0.427583
		-45.1544	-170.433	0.433801
		-47.0176	-169.984	0.439727
		-48.8771	-169.494	0.445326
		-50.7323	-168.957	0.450555
		-52.5826	-168.365	0.455367
		-54.4273	-167.711	0.45971
		-56.2657	-166.983	0.463531
		-58.0968	-166.17	0.466774
		-59.9194	-165.257	0.469384
		-61.7319	-164.223	0.471311
		-63.5325	-163.045	0.472508
		-65.3187	-161.694	0.472933
		-67.0875	-160.129	0.472553
		-68.8346	-158.3	0.471344
		-70.5545	-156.142	0.46929
		-72.2397	-153.565	0.466386
		-73.8794	-150.452	0.462637
		-75.4589	-146.644	0.458059
		-76.9565	-141.932	0.452673
		-78.3412	-136.045	0.446515
		-79.5687	-128.674	0.439626
		-80.5777	-119.537	0.432052
		-81.2929	-108.57	0.423848
		-81.6393	-96.192	0.415075
		-81.5719	-83.406	0.405795
		-81.1009	-71.414	0.396077
		-80.2856	-61.04	0.385989
		-79.2041	-52.516	0.375605
		-77.9285	-45.675	0.364998
		-76.5141	-40.214	0.354244
		-75.0006	-35.831	0.343417
		-73.4156	-32.276	0.332592
		-71.7779	-29.358	0.321847
		-70.101	-26.933	0.311254
		-68.3942	-24.895	0.300888
		-66.6644	-23.162	0.290819
		-64.9165	-21.674	0.281114
		-63.1545	-20.386	0.271839
		-61.381	-19.26	0.263051
		-59.5982	-18.27	0.254803
		-57.808	-17.394	0.24714
		-56.0116	-16.612	0.2401
		-54.2102	-15.912	0.233708
		-52.4045	-15.282	0.22798
		-50.5954	-14.711	0.222923
		-48.7834	-14.192	0.21853
		-46.9689	-13.719	0.214786
		-45.1525	-13.285	0.211663
		-43.3343	-12.886	0.209129
		-41.5148	-12.518	0.207142
		-39.6942	-12.177	0.205656
		-37.8726	-11.86	0.204623
		-36.0502	-11.565	0.203992
		-34.2272	-11.289	0.203712
		-32.4036	-11.03	0.203735
		-30.5797	-10.787	0.204013
		-28.7555	-10.557	0.2045
		-26.9311	-10.34	0.205153
		-25.1065	-10.134	0.205934
		-23.2818	-9.937	0.206806
		-21.4571	-9.75	0.207736
		-19.6323	-9.57	0.208695
		-17.8076	-9.397	0.20966
		-15.983	-9.23	0.210611
		-14.1584	-9.069	0.211539
		-12.3339	-8.913	0.212437
		-10.5095	-8.76	0.213311
		-8.68526	-8.61	0.214175
		-6.86117	-8.464	0.215051
		-5.03723	-8.319	0.215975
		-3.21345	-8.176	0.216989
		-1.38985	-8.034	0.218146
		0.433582	-7.893	0.219503
		2.25683	-7.751	0.221122
		4.07989	-7.609	0.223064
		5.90275	-7.465	0.225387
		7.72541	-7.32	0.228141
		9.54786	-7.173	0.231365
		11.3701	-7.022	0.235081
		13.1921	-6.868	0.239299
		15.0139	-6.71	0.24401
		16.8354	-6.546	0.249189
		18.6566	-6.378	0.254798
		20.4775	-6.202	0.260787
		22.2981	-6.02	0.267097
		24.1183	-5.829	0.273666
		25.9382	-5.629	0.28043
		27.7575	-5.419	0.287324
		29.5764	-5.197	0.294287
		31.3947	-4.963	0.301264
		33.2124	-4.714	0.308205
		35.0293	-4.449	0.315066
		36.8454	-4.167	0.32181
		38.6605	-3.864	0.328405
		40.4745	-3.539	0.334825
		42.2873	-3.189	0.341052
		44.0985	-2.81	0.347068
		45.9079	-2.4	0.352864
		47.7154	-1.953	0.358431
		49.5204	-1.464	0.363766
		51.3227	-0.929	0.368871
		53.1216	-0.339	0.373747
		54.9166	0.314017	0.378404
		56.707	1.03977	0.382852
[truncated: 39,091 more rows]

## Sheet: Figure 4
Figure 2
		timestamp	countrate
		2003-01-30 16:42:00	408
		2003-01-30 16:42:00	376
		2003-01-30 16:42:00	392
		2003-01-30 16:42:00	424
		2003-01-30 16:42:00	376
		2003-01-30 16:42:00	408
		2003-01-30 16:42:00	376
		2003-01-30 16:42:00	408
		2003-01-30 16:42:00	376
		2003-01-30 16:42:00	360
		2003-01-30 16:42:00	408
		2003-01-30 16:42:00	392
		2003-01-30 16:42:00	408
		2003-01-30 16:42:00	392
		2003-01-30 16:42:00	392
		2003-01-30 16:42:00	424
		2003-01-30 16:42:00	360
		2003-01-30 16:42:00	408
		2003-01-30 16:42:00	408
		2003-01-30 16:42:00	376
		2003-01-30 16:42:00	392
		2003-01-30 16:42:00	392
		2003-01-30 16:42:00	376
		2003-01-30 16:42:00	360
		2003-01-30 16:42:00	392
		2003-01-30 16:42:00	408
		2003-01-30 16:42:00	392
		2003-01-30 16:42:00	392
		2003-01-30 16:42:00	408
		2003-01-30 16:42:00	408
		2003-01-30 16:42:00	408
		2003-01-30 16:42:00	376
		2003-01-30 16:42:00	408
		2003-01-30 16:42:00	360
		2003-01-30 16:42:00	408
		2003-01-30 16:42:00	408
		2003-01-30 16:42:00	392
		2003-01-30 16:42:00	376
		2003-01-30 16:42:00	408
		2003-01-30 16:42:00	424
		2003-01-30 16:42:00	456
		2003-01-30 16:42:00	408
		2003-01-30 16:42:00	424
		2003-01-30 16:42:00	408
		2003-01-30 16:42:00	360
		2003-01-30 16:42:00	408
		2003-01-30 16:42:00	376
		2003-01-30 16:42:00	408
		2003-01-30 16:42:00	392
		2003-01-30 16:42:00	424
		2003-01-30 16:42:01	376
		2003-01-30 16:42:01	424
		2003-01-30 16:42:01	488
		2003-01-30 16:42:01	456
		2003-01-30 16:42:01	408
		2003-01-30 16:42:01	392
		2003-01-30 16:42:01	424
		2003-01-30 16:42:01	408
		2003-01-30 16:42:01	392
		2003-01-30 16:42:01	376
		2003-01-30 16:42:01	392
		2003-01-30 16:42:01	376
		2003-01-30 16:42:01	424
		2003-01-30 16:42:01	472
		2003-01-30 16:42:01	456
		2003-01-30 16:42:01	488
		2003-01-30 16:42:01	472
		2003-01-30 16:42:01	488
		2003-01-30 16:42:01	504
		2003-01-30 16:42:01	560
		2003-01-30 16:42:01	624
		2003-01-30 16:42:01	720
		2003-01-30 16:42:01	944
		2003-01-30 16:42:01	1008
		2003-01-30 16:42:01	912
		2003-01-30 16:42:01	720
		2003-01-30 16:42:01	688
		2003-01-30 16:42:01	688
		2003-01-30 16:42:01	656
		2003-01-30 16:42:01	592
		2003-01-30 16:42:01	560
		2003-01-30 16:42:01	624
		2003-01-30 16:42:01	688
		2003-01-30 16:42:01	880
		2003-01-30 16:42:01	976
		2003-01-30 16:42:01	1056
		2003-01-30 16:42:01	880
		2003-01-30 16:42:01	784
		2003-01-30 16:42:01	688
		2003-01-30 16:42:01	624
		2003-01-30 16:42:01	624
		2003-01-30 16:42:01	528
		2003-01-30 16:42:01	560
		2003-01-30 16:42:01	656
		2003-01-30 16:42:01	816
		2003-01-30 16:42:01	1056
		2003-01-30 16:42:01	1184
		2003-01-30 16:42:01	1120
		2003-01-30 16:42:01	880
		2003-01-30 16:42:01	688
		2003-01-30 16:42:02	624
		2003-01-30 16:42:02	560
		2003-01-30 16:42:02	560
		2003-01-30 16:42:02	488
		2003-01-30 16:42:02	560
		2003-01-30 16:42:02	688
		2003-01-30 16:42:02	1056
		2003-01-30 16:42:02	1440
		2003-01-30 16:42:02	1312
		2003-01-30 16:42:02	944
		2003-01-30 16:42:02	688
		2003-01-30 16:42:02	624
		2003-01-30 16:42:02	560
		2003-01-30 16:42:02	528
		2003-01-30 16:42:02	528
		2003-01-30 16:42:02	624
		2003-01-30 16:42:02	624
		2003-01-30 16:42:02	1008
		2003-01-30 16:42:02	1440
		2003-01-30 16:42:02	1248
		2003-01-30 16:42:02	1008
		2003-01-30 16:42:02	720
		2003-01-30 16:42:02	528
		2003-01-30 16:42:02	488
		2003-01-30 16:42:02	488
		2003-01-30 16:42:02	528
		2003-01-30 16:42:02	560
		2003-01-30 16:42:02	720
		2003-01-30 16:42:02	1056
		2003-01-30 16:42:02	1312
		2003-01-30 16:42:02	1248
		2003-01-30 16:42:02	1008
		2003-01-30 16:42:02	688
		2003-01-30 16:42:02	528
		2003-01-30 16:42:02	504
		2003-01-30 16:42:02	488
		2003-01-30 16:42:02	560
		2003-01-30 16:42:02	560
		2003-01-30 16:42:02	912
		2003-01-30 16:42:02	1120
		2003-01-30 16:42:02	1184
		2003-01-30 16:42:02	1184
		2003-01-30 16:42:02	880
		2003-01-30 16:42:02	624
		2003-01-30 16:42:02	560
		2003-01-30 16:42:02	560
		2003-01-30 16:42:02	528
		2003-01-30 16:42:02	528
		2003-01-30 16:42:02	720
		2003-01-30 16:42:02	912
		2003-01-30 16:42:03	1008
		2003-01-30 16:42:03	1120
		2003-01-30 16:42:03	1056
		2003-01-30 16:42:03	880
		2003-01-30 16:42:03	688
		2003-01-30 16:42:03	560
		2003-01-30 16:42:03	528
		2003-01-30 16:42:03	560
		2003-01-30 16:42:03	592
		2003-01-30 16:42:03	752
		2003-01-30 16:42:03	880
		2003-01-30 16:42:03	976
		2003-01-30 16:42:03	976
		2003-01-30 16:42:03	912
		2003-01-30 16:42:03	784
		2003-01-30 16:42:03	720
		2003-01-30 16:42:03	592
		2003-01-30 16:42:03	592
		2003-01-30 16:42:03	592
		2003-01-30 16:42:03	656
		2003-01-30 16:42:03	816
		2003-01-30 16:42:03	848
		2003-01-30 16:42:03	1056
		2003-01-30 16:42:03	1056
		2003-01-30 16:42:03	880
		2003-01-30 16:42:03	784
		2003-01-30 16:42:03	720
		2003-01-30 16:42:03	688
		2003-01-30 16:42:03	720
		2003-01-30 16:42:03	656
		2003-01-30 16:42:03	784
		2003-01-30 16:42:03	848
		2003-01-30 16:42:03	976
		2003-01-30 16:42:03	944
		2003-01-30 16:42:03	880
		2003-01-30 16:42:03	848
		2003-01-30 16:42:03	784
		2003-01-30 16:42:03	656
		2003-01-30 16:42:03	752
		2003-01-30 16:42:03	752
		2003-01-30 16:42:03	752
		2003-01-30 16:42:03	784
		2003-01-30 16:42:03	880
		2003-01-30 16:42:03	880
		2003-01-30 16:42:03	816
		2003-01-30 16:42:03	752
		2003-01-30 16:42:03	752
		2003-01-30 16:42:03	752
		2003-01-30 16:42:03	752
		2003-01-30 16:42:03	752
		2003-01-30 16:42:04	848
		2003-01-30 16:42:04	752
		2003-01-30 16:42:04	816
		2003-01-30 16:42:04	784
		2003-01-30 16:42:04	784
		2003-01-30 16:42:04	752
		2003-01-30 16:42:04	784
		2003-01-30 16:42:04	752
		2003-01-30 16:42:04	720
		2003-01-30 16:42:04	752
		2003-01-30 16:42:04	752
		2003-01-30 16:42:04	816
		2003-01-30 16:42:04	816
		2003-01-30 16:42:04	816
		2003-01-30 16:42:04	784
		2003-01-30 16:42:04	752
		2003-01-30 16:42:04	752
		2003-01-30 16:42:04	816
		2003-01-30 16:42:04	752
		2003-01-30 16:42:04	848
		2003-01-30 16:42:04	784
		2003-01-30 16:42:04	880
		2003-01-30 16:42:04	816
		2003-01-30 16:42:04	784
		2003-01-30 16:42:04	752
		2003-01-30 16:42:04	720
		2003-01-30 16:42:04	720
		2003-01-30 16:42:04	784
		2003-01-30 16:42:04	720
		2003-01-30 16:42:04	752
		2003-01-30 16:42:04	720
		2003-01-30 16:42:04	784
		2003-01-30 16:42:04	784
		2003-01-30 16:42:04	784
		2003-01-30 16:42:04	752
		2003-01-30 16:42:04	720
		2003-01-30 16:42:04	720
		2003-01-30 16:42:04	752
		2003-01-30 16:42:04	784
		2003-01-30 16:42:04	784
		2003-01-30 16:42:04	752
		2003-01-30 16:42:04	784
		2003-01-30 16:42:04	784
		2003-01-30 16:42:04	784
		2003-01-30 16:42:04	752
		2003-01-30 16:42:04	720
		2003-01-30 16:42:04	720
		2003-01-30 16:42:04	688
		2003-01-30 16:42:04	720
		2003-01-30 16:42:04	816
		2003-01-30 16:42:05	848
		2003-01-30 16:42:05	848
		2003-01-30 16:42:05	848
		2003-01-30 16:42:05	784
		2003-01-30 16:42:05	720
		2003-01-30 16:42:05	752
		2003-01-30 16:42:05	752
		2003-01-30 16:42:05	752
		2003-01-30 16:42:05	816
		2003-01-30 16:42:05	816
		2003-01-30 16:42:05	848
		2003-01-30 16:42:05	880
		2003-01-30 16:42:05	848
		2003-01-30 16:42:05	784
		2003-01-30 16:42:05	816
		2003-01-30 16:42:05	784
		2003-01-30 16:42:05	752
		2003-01-30 16:42:05	784
		2003-01-30 16:42:05	816
		2003-01-30 16:42:05	880
		2003-01-30 16:42:05	848
		2003-01-30 16:42:05	848
		2003-01-30 16:42:05	880
		2003-01-30 16:42:05	784
		2003-01-30 16:42:05	848
		2003-01-30 16:42:05	784
		2003-01-30 16:42:05	752
		2003-01-30 16:42:05	752
		2003-01-30 16:42:05	784
		2003-01-30 16:42:05	816
		2003-01-30 16:42:05	848
		2003-01-30 16:42:05	880
		2003-01-30 16:42:05	880
		2003-01-30 16:42:05	848
		2003-01-30 16:42:05	784
		2003-01-30 16:42:05	848
		2003-01-30 16:42:05	752
		2003-01-30 16:42:05	752
		2003-01-30 16:42:05	784
		2003-01-30 16:42:05	784
		2003-01-30 16:42:05	816
		2003-01-30 16:42:05	880
		2003-01-30 16:42:05	848
		2003-01-30 16:42:05	912
		2003-01-30 16:42:05	912
		2003-01-30 16:42:05	880
		2003-01-30 16:42:05	848
		2003-01-30 16:42:05	848
		2003-01-30 16:42:05	816
		2003-01-30 16:42:05	784
		2003-01-30 16:42:06	816
		2003-01-30 16:42:06	816
		2003-01-30 16:42:06	848
		2003-01-30 16:42:06	912
		2003-01-30 16:42:06	848
		2003-01-30 16:42:06	880
		2003-01-30 16:42:06	880
		2003-01-30 16:42:06	816
		2003-01-30 16:42:06	752
		2003-01-30 16:42:06	848
		2003-01-30 16:42:06	816
		2003-01-30 16:42:06	816
		2003-01-30 16:42:06	848
		2003-01-30 16:42:06	912
		2003-01-30 16:42:06	944
		2003-01-30 16:42:06	880
		2003-01-30 16:42:06	944
		2003-01-30 16:42:06	912
		2003-01-30 16:42:06	848
		2003-01-30 16:42:06	784
		2003-01-30 16:42:06	816
		2003-01-30 16:42:06	816
		2003-01-30 16:42:06	880
		2003-01-30 16:42:06	912
		2003-01-30 16:42:06	944
		2003-01-30 16:42:06	944
		2003-01-30 16:42:06	912
		2003-01-30 16:42:06	880
		2003-01-30 16:42:06	848
		2003-01-30 16:42:06	912
		2003-01-30 16:42:06	848
		2003-01-30 16:42:06	848
		2003-01-30 16:42:06	848
		2003-01-30 16:42:06	880
		2003-01-30 16:42:06	944
		2003-01-30 16:42:06	976
		2003-01-30 16:42:06	912
		2003-01-30 16:42:06	912
		2003-01-30 16:42:06	912
		2003-01-30 16:42:06	880
		2003-01-30 16:42:06	880
		2003-01-30 16:42:06	880
		2003-01-30 16:42:06	816
		2003-01-30 16:42:06	912
		2003-01-30 16:42:06	880
		2003-01-30 16:42:06	912
		2003-01-30 16:42:06	912
		2003-01-30 16:42:06	880
		2003-01-30 16:42:06	912
		2003-01-30 16:42:06	912
		2003-01-30 16:42:07	912
		2003-01-30 16:42:07	880
		2003-01-30 16:42:07	880
		2003-01-30 16:42:07	944
		2003-01-30 16:42:07	880
		2003-01-30 16:42:07	944
		2003-01-30 16:42:07	1008
		2003-01-30 16:42:07	1008
		2003-01-30 16:42:07	976
		2003-01-30 16:42:07	1008
		2003-01-30 16:42:07	1056
		2003-01-30 16:42:07	976
		2003-01-30 16:42:07	1056
		2003-01-30 16:42:07	1008
		2003-01-30 16:42:07	976
		2003-01-30 16:42:07	976
		2003-01-30 16:42:07	944
		2003-01-30 16:42:07	1008
		2003-01-30 16:42:07	1056
		2003-01-30 16:42:07	1008
		2003-01-30 16:42:07	944
		2003-01-30 16:42:07	1056
		2003-01-30 16:42:07	976
		2003-01-30 16:42:07	1008
		2003-01-30 16:42:07	1056
		2003-01-30 16:42:07	976
		2003-01-30 16:42:07	1056
		2003-01-30 16:42:07	976
		2003-01-30 16:42:07	976
		2003-01-30 16:42:07	976
		2003-01-30 16:42:07	1008
		2003-01-30 16:42:07	1008
		2003-01-30 16:42:07	976
		2003-01-30 16:42:07	976
		2003-01-30 16:42:07	1008
		2003-01-30 16:42:07	1056
		2003-01-30 16:42:07	1008
		2003-01-30 16:42:07	1008
		2003-01-30 16:42:07	944
		2003-01-30 16:42:07	1056
		2003-01-30 16:42:07	976
		2003-01-30 16:42:07	976
		2003-01-30 16:42:07	944
		2003-01-30 16:42:07	976
		2003-01-30 16:42:07	1008
		2003-01-30 16:42:07	1008
		2003-01-30 16:42:07	1008
		2003-01-30 16:42:07	976
		2003-01-30 16:42:07	944
		2003-01-30 16:42:07	912
		2003-01-30 16:42:08	1008
		2003-01-30 16:42:08	944
		2003-01-30 16:42:08	1008
		2003-01-30 16:42:08	1056
		2003-01-30 16:42:08	976
		2003-01-30 16:42:08	976
		2003-01-30 16:42:08	1008
		2003-01-30 16:42:08	976
		2003-01-30 16:42:08	880
		2003-01-30 16:42:08	944
		2003-01-30 16:42:08	912
		2003-01-30 16:42:08	944
		2003-01-30 16:42:08	1008
		2003-01-30 16:42:08	1120
		2003-01-30 16:42:08	1184
		2003-01-30 16:42:08	1376
		2003-01-30 16:42:08	1696
		2003-01-30 16:42:08	1696
		2003-01-30 16:42:08	1696
		2003-01-30 16:42:08	1760
		2003-01-30 16:42:08	1632
		2003-01-30 16:42:08	1440
		2003-01-30 16:42:08	1440
		2003-01-30 16:42:08	1312
		2003-01-30 16:42:08	1376
		2003-01-30 16:42:08	1248
		2003-01-30 16:42:08	1568
		2003-01-30 16:42:08	1568
		2003-01-30 16:42:08	1824
		2003-01-30 16:42:08	2016
		2003-01-30 16:42:08	2016
		2003-01-30 16:42:08	1824
		2003-01-30 16:42:08	1504
		2003-01-30 16:42:08	1312
		2003-01-30 16:42:08	1184
		2003-01-30 16:42:08	1184
		2003-01-30 16:42:08	1248
		2003-01-30 16:42:08	1312
		2003-01-30 16:42:08	1760
		2003-01-30 16:42:08	2240
		2003-01-30 16:42:08	1952
		2003-01-30 16:42:08	2016
		2003-01-30 16:42:08	1824
		2003-01-30 16:42:08	1440
		2003-01-30 16:42:08	1248
		2003-01-30 16:42:08	1120
		2003-01-30 16:42:08	1120
		2003-01-30 16:42:08	1184
		2003-01-30 16:42:08	1312
		2003-01-30 16:42:08	1888
		2003-01-30 16:42:09	1696
		2003-01-30 16:42:09	2016
		2003-01-30 16:42:09	1888
		2003-01-30 16:42:09	1568
		2003-01-30 16:42:09	1312
		2003-01-30 16:42:09	1184
		2003-01-30 16:42:09	1120
		2003-01-30 16:42:09	1056
		2003-01-30 16:42:09	1120
		2003-01-30 16:42:09	1376
		2003-01-30 16:42:09	1504
		2003-01-30 16:42:09	1760
		2003-01-30 16:42:09	1760
		2003-01-30 16:42:09	1888
		2003-01-30 16:42:09	1504
		2003-01-30 16:42:09	1312
		2003-01-30 16:42:09	1120
		2003-01-30 16:42:09	1056
		2003-01-30 16:42:09	1056
		2003-01-30 16:42:09	1120
		2003-01-30 16:42:09	1184
		2003-01-30 16:42:09	1312
		2003-01-30 16:42:09	1504
		2003-01-30 16:42:09	1632
		2003-01-30 16:42:09	1632
		2003-01-30 16:42:09	1376
		2003-01-30 16:42:09	1248
		2003-01-30 16:42:09	1184
		2003-01-30 16:42:09	1056
		2003-01-30 16:42:09	1056
		2003-01-30 16:42:09	1056
		2003-01-30 16:42:09	1120
		2003-01-30 16:42:09	1312
		2003-01-30 16:42:09	1440
		2003-01-30 16:42:09	1568
		2003-01-30 16:42:09	1504
		2003-01-30 16:42:09	1376
		2003-01-30 16:42:09	1184
		2003-01-30 16:42:09	1056
		2003-01-30 16:42:09	976
		2003-01-30 16:42:09	1056
		2003-01-30 16:42:09	1120
		2003-01-30 16:42:09	1248
		2003-01-30 16:42:09	1312
		2003-01-30 16:42:09	1312
		2003-01-30 16:42:09	1312
		2003-01-30 16:42:09	1312
		2003-01-30 16:42:09	1312
		2003-01-30 16:42:09	1056
		2003-01-30 16:42:09	1056
		2003-01-30 16:42:10	1008
		2003-01-30 16:42:10	1056
		2003-01-30 16:42:10	1120
		2003-01-30 16:42:10	1184
		2003-01-30 16:42:10	1248
		2003-01-30 16:42:10	1248
		2003-01-30 16:42:10	1312
		2003-01-30 16:42:10	1248
		2003-01-30 16:42:10	1184
		2003-01-30 16:42:10	1056
		2003-01-30 16:42:10	1056
		2003-01-30 16:42:10	1056
		2003-01-30 16:42:10	1056
		2003-01-30 16:42:10	1184
		2003-01-30 16:42:10	1120
		2003-01-30 16:42:10	1184
		2003-01-30 16:42:10	1184
		2003-01-30 16:42:10	1184
		2003-01-30 16:42:10	1120
		2003-01-30 16:42:10	1120
		2003-01-30 16:42:10	1120
		2003-01-30 16:42:10	1008
		2003-01-30 16:42:10	1120
		2003-01-30 16:42:10	1120
		2003-01-30 16:42:10	1056
		2003-01-30 16:42:10	1056
		2003-01-30 16:42:10	1120
		2003-01-30 16:42:10	1184
		2003-01-30 16:42:10	1184
		2003-01-30 16:42:10	1056
		2003-01-30 16:42:10	1056
		2003-01-30 16:42:10	1008
		2003-01-30 16:42:10	1120
		2003-01-30 16:42:10	976
		2003-01-30 16:42:10	976
		2003-01-30 16:42:10	1056
		2003-01-30 16:42:10	1056
		2003-01-30 16:42:10	1120
		2003-01-30 16:42:10	1056
		2003-01-30 16:42:10	1056
		2003-01-30 16:42:10	1008
		2003-01-30 16:42:10	1008
		2003-01-30 16:42:10	1008
		2003-01-30 16:42:10	1008
		2003-01-30 16:42:10	976
		2003-01-30 16:42:10	1008
		2003-01-30 16:42:10	976
		2003-01-30 16:42:10	944
		2003-01-30 16:42:10	976
		2003-01-30 16:42:10	944
		2003-01-30 16:42:11	912
		2003-01-30 16:42:11	1056
		2003-01-30 16:42:11	976
		2003-01-30 16:42:11	976
		2003-01-30 16:42:11	1056
		2003-01-30 16:42:11	1056
		2003-01-30 16:42:11	976
		2003-01-30 16:42:11	912
		2003-01-30 16:42:11	944
		2003-01-30 16:42:11	976
		2003-01-30 16:42:11	1008
		2003-01-30 16:42:11	976
		2003-01-30 16:42:11	912
		2003-01-30 16:42:11	976
		2003-01-30 16:42:11	976
		2003-01-30 16:42:11	1008
		2003-01-30 16:42:11	1008
		2003-01-30 16:42:11	976
		2003-01-30 16:42:11	944
		2003-01-30 16:42:11	976
		2003-01-30 16:42:11	976
		2003-01-30 16:42:11	976
		2003-01-30 16:42:11	1056
		2003-01-30 16:42:11	944
		2003-01-30 16:42:11	1056
		2003-01-30 16:42:11	976
		2003-01-30 16:42:11	944
		2003-01-30 16:42:11	944
		2003-01-30 16:42:11	976
		2003-01-30 16:42:11	1008
		2003-01-30 16:42:11	1056
		2003-01-30 16:42:11	1056
		2003-01-30 16:42:11	1056
		2003-01-30 16:42:11	1008
		2003-01-30 16:42:11	976
		2003-01-30 16:42:11	1056
		2003-01-30 16:42:11	976
		2003-01-30 16:42:11	1056
		2003-01-30 16:42:11	976
		2003-01-30 16:42:11	1008
		2003-01-30 16:42:11	1056
		2003-01-30 16:42:11	1056
		2003-01-30 16:42:11	1056
		2003-01-30 16:42:11	1008
		2003-01-30 16:42:11	1008
		2003-01-30 16:42:11	1008
		2003-01-30 16:42:11	976
		2003-01-30 16:42:11	1056
		2003-01-30 16:42:11	1056
		2003-01-30 16:42:11	1056
		2003-01-30 16:42:12	1056

## Sheet: Figure 5
Figure 5
		hilt_t	hilt_rate	event_lat	event_lon	conjlat	conjlon	lightning_t	peak_current	lon_diff	lightning_lat	lightning_lon
	Col1	1998-05-11 10:23:47	126	-56.096	-85.549	35.4573	-81.0752	1998-05-11 10:23:45	27	15.0468	46.9261	-96.122
		1998-05-11 10:23:47	132					1998-05-11 10:23:49	42	4.02527	34.171	-77.0499
		1998-05-11 10:23:47	132					1998-05-11 10:23:50	164	3.81667	33.7914	-77.2585
		1998-05-11 10:23:47	140					1998-05-11 10:23:50	49	1.63007	34.3472	-79.4451
		1998-05-11 10:23:47	126					1998-05-11 10:23:50	85	3.82027	33.7744	-77.2549
		1998-05-11 10:23:47	132					1998-05-11 10:23:55	20	19.0659	42.2162	-100.141
		1998-05-11 10:23:47	148					1998-05-11 10:23:55	10	19.0464	42.23	-100.122
		1998-05-11 10:23:47	148					1998-05-11 10:23:56	16	18.9532	42.2414	-100.028
		1998-05-11 10:23:47	148
		1998-05-11 10:23:47	122
		1998-05-11 10:23:47	140
		1998-05-11 10:23:47	132
		1998-05-11 10:23:47	140
		1998-05-11 10:23:47	156
		1998-05-11 10:23:47	148
		1998-05-11 10:23:47	140
		1998-05-11 10:23:47	148
		1998-05-11 10:23:47	140
		1998-05-11 10:23:47	140
		1998-05-11 10:23:47	164
		1998-05-11 10:23:47	126
		1998-05-11 10:23:47	148
		1998-05-11 10:23:47	140
		1998-05-11 10:23:47	148
		1998-05-11 10:23:48	126
		1998-05-11 10:23:48	140
		1998-05-11 10:23:48	140
		1998-05-11 10:23:48	132
		1998-05-11 10:23:48	148
		1998-05-11 10:23:48	148
		1998-05-11 10:23:48	156
		1998-05-11 10:23:48	132
		1998-05-11 10:23:48	148
		1998-05-11 10:23:48	126
		1998-05-11 10:23:48	132
		1998-05-11 10:23:48	148
		1998-05-11 10:23:48	132
		1998-05-11 10:23:48	140
		1998-05-11 10:23:48	140
		1998-05-11 10:23:48	140
		1998-05-11 10:23:48	118
		1998-05-11 10:23:48	132
		1998-05-11 10:23:48	126
		1998-05-11 10:23:48	118
		1998-05-11 10:23:48	132
		1998-05-11 10:23:48	156
		1998-05-11 10:23:48	122
		1998-05-11 10:23:48	156
		1998-05-11 10:23:48	118
		1998-05-11 10:23:48	148
		1998-05-11 10:23:48	148
		1998-05-11 10:23:48	140
		1998-05-11 10:23:48	148
		1998-05-11 10:23:48	148
		1998-05-11 10:23:48	132
		1998-05-11 10:23:48	132
		1998-05-11 10:23:48	148
		1998-05-11 10:23:48	114
		1998-05-11 10:23:48	140
		1998-05-11 10:23:48	156
		1998-05-11 10:23:48	140
		1998-05-11 10:23:48	140
		1998-05-11 10:23:48	156
		1998-05-11 10:23:48	126
		1998-05-11 10:23:48	122
		1998-05-11 10:23:48	140
		1998-05-11 10:23:48	140
		1998-05-11 10:23:48	140
		1998-05-11 10:23:48	132
		1998-05-11 10:23:48	132
		1998-05-11 10:23:48	132
		1998-05-11 10:23:48	140
		1998-05-11 10:23:48	148
		1998-05-11 10:23:48	156
		1998-05-11 10:23:49	140
		1998-05-11 10:23:49	164
		1998-05-11 10:23:49	132
		1998-05-11 10:23:49	148
		1998-05-11 10:23:49	140
		1998-05-11 10:23:49	132
		1998-05-11 10:23:49	126
		1998-05-11 10:23:49	140
		1998-05-11 10:23:49	172
		1998-05-11 10:23:49	148
		1998-05-11 10:23:49	156
		1998-05-11 10:23:49	172
		1998-05-11 10:23:49	132
		1998-05-11 10:23:49	148
		1998-05-11 10:23:49	140
		1998-05-11 10:23:49	164
		1998-05-11 10:23:49	140
		1998-05-11 10:23:49	164
		1998-05-11 10:23:49	148
		1998-05-11 10:23:49	156
		1998-05-11 10:23:49	140
		1998-05-11 10:23:49	140
		1998-05-11 10:23:49	156
		1998-05-11 10:23:49	140
		1998-05-11 10:23:49	148
		1998-05-11 10:23:49	148
		1998-05-11 10:23:49	132
		1998-05-11 10:23:49	148
		1998-05-11 10:23:49	140
		1998-05-11 10:23:49	148
		1998-05-11 10:23:49	148
		1998-05-11 10:23:49	156
		1998-05-11 10:23:49	140
		1998-05-11 10:23:49	148
		1998-05-11 10:23:49	126
		1998-05-11 10:23:49	180
		1998-05-11 10:23:49	140
		1998-05-11 10:23:49	156
		1998-05-11 10:23:49	140
		1998-05-11 10:23:49	148
		1998-05-11 10:23:49	140
		1998-05-11 10:23:49	172
		1998-05-11 10:23:49	156
		1998-05-11 10:23:49	164
		1998-05-11 10:23:49	156
		1998-05-11 10:23:49	148
		1998-05-11 10:23:49	156
		1998-05-11 10:23:49	148
		1998-05-11 10:23:49	164
		1998-05-11 10:23:49	156
		1998-05-11 10:23:50	140
		1998-05-11 10:23:50	156
		1998-05-11 10:23:50	148
		1998-05-11 10:23:50	172
		1998-05-11 10:23:50	156
		1998-05-11 10:23:50	132
		1998-05-11 10:23:50	140
		1998-05-11 10:23:50	172
		1998-05-11 10:23:50	188
		1998-05-11 10:23:50	156
		1998-05-11 10:23:50	148
		1998-05-11 10:23:50	132
		1998-05-11 10:23:50	172
		1998-05-11 10:23:50	156
		1998-05-11 10:23:50	156
		1998-05-11 10:23:50	164
		1998-05-11 10:23:50	164
		1998-05-11 10:23:50	156
		1998-05-11 10:23:50	164
		1998-05-11 10:23:50	156
		1998-05-11 10:23:50	156
		1998-05-11 10:23:50	172
		1998-05-11 10:23:50	148
		1998-05-11 10:23:50	164
		1998-05-11 10:23:50	156
		1998-05-11 10:23:50	164
		1998-05-11 10:23:50	164
		1998-05-11 10:23:50	140
		1998-05-11 10:23:50	164
		1998-05-11 10:23:50	156
		1998-05-11 10:23:50	140
		1998-05-11 10:23:50	172
		1998-05-11 10:23:50	156
		1998-05-11 10:23:50	148
		1998-05-11 10:23:50	228
		1998-05-11 10:23:50	264
		1998-05-11 10:23:50	296
		1998-05-11 10:23:50	244
		1998-05-11 10:23:50	280
		1998-05-11 10:23:50	236
		1998-05-11 10:23:50	204
		1998-05-11 10:23:50	196
		1998-05-11 10:23:50	172
		1998-05-11 10:23:50	172
		1998-05-11 10:23:50	172
		1998-05-11 10:23:50	172
		1998-05-11 10:23:50	180
		1998-05-11 10:23:50	188
		1998-05-11 10:23:50	376
		1998-05-11 10:23:50	344
		1998-05-11 10:23:51	296
		1998-05-11 10:23:51	220
		1998-05-11 10:23:51	204
		1998-05-11 10:23:51	228
		1998-05-11 10:23:51	196
		1998-05-11 10:23:51	180
		1998-05-11 10:23:51	156
		1998-05-11 10:23:51	156
		1998-05-11 10:23:51	180
		1998-05-11 10:23:51	172
		1998-05-11 10:23:51	204
		1998-05-11 10:23:51	488
		1998-05-11 10:23:51	392
		1998-05-11 10:23:51	244
		1998-05-11 10:23:51	212
		1998-05-11 10:23:51	196
		1998-05-11 10:23:51	156
		1998-05-11 10:23:51	188
		1998-05-11 10:23:51	156
		1998-05-11 10:23:51	180
		1998-05-11 10:23:51	156
		1998-05-11 10:23:51	164
		1998-05-11 10:23:51	188
		1998-05-11 10:23:51	376
		1998-05-11 10:23:51	528
		1998-05-11 10:23:51	280
		1998-05-11 10:23:51	220
		1998-05-11 10:23:51	212
		1998-05-11 10:23:51	156
		1998-05-11 10:23:51	156
		1998-05-11 10:23:51	180
		1998-05-11 10:23:51	156
		1998-05-11 10:23:51	164
		1998-05-11 10:23:51	172
		1998-05-11 10:23:51	196
		1998-05-11 10:23:51	328
		1998-05-11 10:23:51	392
		1998-05-11 10:23:51	296
		1998-05-11 10:23:51	236
		1998-05-11 10:23:51	228
		1998-05-11 10:23:51	164
		1998-05-11 10:23:51	196
		1998-05-11 10:23:51	156
		1998-05-11 10:23:51	156
		1998-05-11 10:23:51	172
		1998-05-11 10:23:51	188
		1998-05-11 10:23:51	204
		1998-05-11 10:23:51	296
		1998-05-11 10:23:51	328
		1998-05-11 10:23:51	296
		1998-05-11 10:23:52	264
		1998-05-11 10:23:52	264
		1998-05-11 10:23:52	220
		1998-05-11 10:23:52	204
		1998-05-11 10:23:52	196
		1998-05-11 10:23:52	164
		1998-05-11 10:23:52	164
		1998-05-11 10:23:52	228
		1998-05-11 10:23:52	280
		1998-05-11 10:23:52	280
		1998-05-11 10:23:52	328
		1998-05-11 10:23:52	264
		1998-05-11 10:23:52	264
		1998-05-11 10:23:52	264
		1998-05-11 10:23:52	236
		1998-05-11 10:23:52	180
		1998-05-11 10:23:52	180
		1998-05-11 10:23:52	204
		1998-05-11 10:23:52	196
		1998-05-11 10:23:52	212
		1998-05-11 10:23:52	236
		1998-05-11 10:23:52	264
		1998-05-11 10:23:52	312
		1998-05-11 10:23:52	264
		1998-05-11 10:23:52	236
		1998-05-11 10:23:52	252
		1998-05-11 10:23:52	236
		1998-05-11 10:23:52	204
		1998-05-11 10:23:52	180
		1998-05-11 10:23:52	196
		1998-05-11 10:23:52	228
		1998-05-11 10:23:52	264
		1998-05-11 10:23:52	244
		1998-05-11 10:23:52	264
		1998-05-11 10:23:52	228
		1998-05-11 10:23:52	244
		1998-05-11 10:23:52	236
		1998-05-11 10:23:52	244
		1998-05-11 10:23:52	264
		1998-05-11 10:23:52	228
		1998-05-11 10:23:52	204
		1998-05-11 10:23:52	228
		1998-05-11 10:23:52	244
		1998-05-11 10:23:52	252
		1998-05-11 10:23:52	204
		1998-05-11 10:23:52	244
		1998-05-11 10:23:52	264
		1998-05-11 10:23:52	280
		1998-05-11 10:23:52	220
		1998-05-11 10:23:52	220
		1998-05-11 10:23:53	228
		1998-05-11 10:23:53	236
		1998-05-11 10:23:53	220
		1998-05-11 10:23:53	252
		1998-05-11 10:23:53	252
		1998-05-11 10:23:53	244
		1998-05-11 10:23:53	252
		1998-05-11 10:23:53	252
		1998-05-11 10:23:53	228
		1998-05-11 10:23:53	236
		1998-05-11 10:23:53	236
		1998-05-11 10:23:53	264
		1998-05-11 10:23:53	228
		1998-05-11 10:23:53	236
		1998-05-11 10:23:53	228
		1998-05-11 10:23:53	244
		1998-05-11 10:23:53	264
		1998-05-11 10:23:53	252
		1998-05-11 10:23:53	252
		1998-05-11 10:23:53	228
		1998-05-11 10:23:53	244
		1998-05-11 10:23:53	236
		1998-05-11 10:23:53	264
		1998-05-11 10:23:53	220
		1998-05-11 10:23:53	220
		1998-05-11 10:23:53	220
		1998-05-11 10:23:53	252
		1998-05-11 10:23:53	252
		1998-05-11 10:23:53	280
		1998-05-11 10:23:53	244
		1998-05-11 10:23:53	264
		1998-05-11 10:23:53	228
		1998-05-11 10:23:53	252
		1998-05-11 10:23:53	264
		1998-05-11 10:23:53	212
		1998-05-11 10:23:53	204
		1998-05-11 10:23:53	280
		1998-05-11 10:23:53	228
		1998-05-11 10:23:53	252
		1998-05-11 10:23:53	228
		1998-05-11 10:23:53	252
		1998-05-11 10:23:53	252
		1998-05-11 10:23:53	252
		1998-05-11 10:23:53	244
		1998-05-11 10:23:53	236
		1998-05-11 10:23:53	244
		1998-05-11 10:23:53	236
		1998-05-11 10:23:53	244
		1998-05-11 10:23:53	252
		1998-05-11 10:23:53	264
		1998-05-11 10:23:54	244
		1998-05-11 10:23:54	236
		1998-05-11 10:23:54	228
		1998-05-11 10:23:54	236
		1998-05-11 10:23:54	244
		1998-05-11 10:23:54	236
		1998-05-11 10:23:54	228
		1998-05-11 10:23:54	264
		1998-05-11 10:23:54	264
		1998-05-11 10:23:54	244
		1998-05-11 10:23:54	228
		1998-05-11 10:23:54	236
		1998-05-11 10:23:54	252
		1998-05-11 10:23:54	252
		1998-05-11 10:23:54	280
		1998-05-11 10:23:54	252
		1998-05-11 10:23:54	244
		1998-05-11 10:23:54	244
		1998-05-11 10:23:54	244
		1998-05-11 10:23:54	244
		1998-05-11 10:23:54	264
		1998-05-11 10:23:54	252
		1998-05-11 10:23:54	236
		1998-05-11 10:23:54	264
		1998-05-11 10:23:54	252
		1998-05-11 10:23:54	252
		1998-05-11 10:23:54	244
		1998-05-11 10:23:54	220
		1998-05-11 10:23:54	228
		1998-05-11 10:23:54	228
		1998-05-11 10:23:54	264
		1998-05-11 10:23:54	280
		1998-05-11 10:23:54	264
		1998-05-11 10:23:54	252
		1998-05-11 10:23:54	264
		1998-05-11 10:23:54	236
		1998-05-11 10:23:54	244
		1998-05-11 10:23:54	236
		1998-05-11 10:23:54	244
		1998-05-11 10:23:54	236
		1998-05-11 10:23:54	236
		1998-05-11 10:23:54	220
		1998-05-11 10:23:54	228
		1998-05-11 10:23:54	228
		1998-05-11 10:23:54	264
		1998-05-11 10:23:54	280
		1998-05-11 10:23:54	252
		1998-05-11 10:23:54	280
		1998-05-11 10:23:54	244
		1998-05-11 10:23:54	236
		1998-05-11 10:23:55	252
		1998-05-11 10:23:55	264
		1998-05-11 10:23:55	264
		1998-05-11 10:23:55	280
		1998-05-11 10:23:55	244
		1998-05-11 10:23:55	264
		1998-05-11 10:23:55	228
		1998-05-11 10:23:55	280
		1998-05-11 10:23:55	264
		1998-05-11 10:23:55	280
		1998-05-11 10:23:55	296
		1998-05-11 10:23:55	280
		1998-05-11 10:23:55	252
		1998-05-11 10:23:55	220
		1998-05-11 10:23:55	252
		1998-05-11 10:23:55	280
		1998-05-11 10:23:55	244
		1998-05-11 10:23:55	264
		1998-05-11 10:23:55	264
		1998-05-11 10:23:55	236
		1998-05-11 10:23:55	252
		1998-05-11 10:23:55	244
		1998-05-11 10:23:55	252
		1998-05-11 10:23:55	264
		1998-05-11 10:23:55	220
		1998-05-11 10:23:55	228
		1998-05-11 10:23:55	244
		1998-05-11 10:23:55	244
		1998-05-11 10:23:55	280
		1998-05-11 10:23:55	244
		1998-05-11 10:23:55	264
		1998-05-11 10:23:55	280
		1998-05-11 10:23:55	252
		1998-05-11 10:23:55	280
		1998-05-11 10:23:55	264
		1998-05-11 10:23:55	236
		1998-05-11 10:23:55	236
		1998-05-11 10:23:55	264
		1998-05-11 10:23:55	252
		1998-05-11 10:23:55	252
		1998-05-11 10:23:55	264
		1998-05-11 10:23:55	228
		1998-05-11 10:23:55	264
		1998-05-11 10:23:55	252
		1998-05-11 10:23:55	280
		1998-05-11 10:23:55	264
		1998-05-11 10:23:55	280
		1998-05-11 10:23:55	264
		1998-05-11 10:23:55	264
		1998-05-11 10:23:55	264
		1998-05-11 10:23:56	236
		1998-05-11 10:23:56	236
		1998-05-11 10:23:56	264
		1998-05-11 10:23:56	264
		1998-05-11 10:23:56	252
		1998-05-11 10:23:56	264
		1998-05-11 10:23:56	280
		1998-05-11 10:23:56	264
		1998-05-11 10:23:56	264
		1998-05-11 10:23:56	264
		1998-05-11 10:23:56	264
		1998-05-11 10:23:56	264
		1998-05-11 10:23:56	264
		1998-05-11 10:23:56	264
		1998-05-11 10:23:56	252
		1998-05-11 10:23:56	252
		1998-05-11 10:23:56	264
		1998-05-11 10:23:56	264
		1998-05-11 10:23:56	280
		1998-05-11 10:23:56	280
		1998-05-11 10:23:56	264
		1998-05-11 10:23:56	280
		1998-05-11 10:23:56	296
		1998-05-11 10:23:56	280
		1998-05-11 10:23:56	252
		1998-05-11 10:23:56	280
		1998-05-11 10:23:56	244
	Col2	2000-07-27 07:38:34	624	34.354	-85.401	-54.3765	-91.364	2000-07-27 07:38:30	11	27.6552	47.3139	-113.056
		2000-07-27 07:38:34	624					2000-07-27 07:38:30	29	6.1359	27.2871	-79.2651
		2000-07-27 07:38:34	592					2000-07-27 07:38:30	17	6.1413	27.2885	-79.2597
		2000-07-27 07:38:34	656					2000-07-27 07:38:30	30	6.1359	27.2846	-79.2651
		2000-07-27 07:38:34	624					2000-07-27 07:38:31	14	12.0194	38.2808	-97.4204
		2000-07-27 07:38:34	624					2000-07-27 07:38:31	11	27.6745	47.32	-113.076
		2000-07-27 07:38:34	656					2000-07-27 07:38:31	9	27.6655	47.3228	-113.067
		2000-07-27 07:38:34	592					2000-07-27 07:38:32	22	23.4825	27.0197	-108.883
		2000-07-27 07:38:34	688					2000-07-27 07:38:33	27	22.9928	27.1422	-108.394
		2000-07-27 07:38:34	656					2000-07-27 07:38:33	27	22.9865	27.1772	-108.388
		2000-07-27 07:38:34	624					2000-07-27 07:38:33	76	15.4095	55.3217	-100.811
		2000-07-27 07:38:34	688					2000-07-27 07:38:33	10	15.4479	55.3255	-100.849
		2000-07-27 07:38:34	656					2000-07-27 07:38:33	44	15.4202	55.3079	-100.821
		2000-07-27 07:38:34	624					2000-07-27 07:38:34	11	10.3042	37.7738	-95.7052
		2000-07-27 07:38:34	656					2000-07-27 07:38:34	47	2.0737	43.9337	-87.4747
		2000-07-27 07:38:34	656					2000-07-27 07:38:34	20	2.0897	43.938	-87.4907
		2000-07-27 07:38:34	656					2000-07-27 07:38:34	66	8.0924	22.5296	-77.3086
		2000-07-27 07:38:34	656					2000-07-27 07:38:35	18	14.9851	42.701	-100.386
		2000-07-27 07:38:34	656					2000-07-27 07:38:35	23	7.8807	53.0228	-77.5203
		2000-07-27 07:38:34	656					2000-07-27 07:38:35	20	7.8967	53.0184	-77.5043
		2000-07-27 07:38:34	656					2000-07-27 07:38:35	17	13.2025	38.5744	-98.6035
		2000-07-27 07:38:34	656					2000-07-27 07:38:35	10	13.1743	38.5584	-98.5753
		2000-07-27 07:38:34	624					2000-07-27 07:38:37	23	6.1	27.3083	-79.301
		2000-07-27 07:38:34	656					2000-07-27 07:38:37	22	6.1022	27.3085	-79.2988
		2000-07-27 07:38:34	656					2000-07-27 07:38:37	28	6.1019	27.3068	-79.2991
		2000-07-27 07:38:35	656					2000-07-27 07:38:37	116	6.5745	26.9263	-78.8265
		2000-07-27 07:38:35	624					2000-07-27 07:38:37	52	6.5835	26.925	-78.8175
		2000-07-27 07:38:35	688					2000-07-27 07:38:37	13	6.5961	26.9323	-78.8049
		2000-07-27 07:38:35	656					2000-07-27 07:38:37	15	9.1254	36.3968	-94.5264
		2000-07-27 07:38:35	624					2000-07-27 07:38:37	14	8.9635	36.5866	-94.3645
		2000-07-27 07:38:35	656					2000-07-27 07:38:38	10	6.5306	26.9355	-78.8704
		2000-07-27 07:38:35	624					2000-07-27 07:38:38	82	11.5598	53.5766	-73.8412
		2000-07-27 07:38:35	656					2000-07-27 07:38:38	27	12.5933	38.214	-97.9943
		2000-07-27 07:38:35	656					2000-07-27 07:38:39	19	16.5181	54.4633	-101.919
		2000-07-27 07:38:35	656					2000-07-27 07:38:39	11	2.0268	44.0636	-87.4278
		2000-07-27 07:38:35	624					2000-07-27 07:38:40	18	6.6976	26.7071	-78.7034
		2000-07-27 07:38:35	656					2000-07-27 07:38:40	11	12.4056	38.7633	-97.8066
		2000-07-27 07:38:35	624					2000-07-27 07:38:41	23	11.9833	38.256	-97.3843
		2000-07-27 07:38:35	656					2000-07-27 07:38:41	11	11.9831	38.2594	-97.3841
		2000-07-27 07:38:35	624					2000-07-27 07:38:41	12	10.3696	37.2642	-95.7706
		2000-07-27 07:38:35	624					2000-07-27 07:38:41	18	10.3636	37.2272	-95.7646
		2000-07-27 07:38:35	624					2000-07-27 07:38:41	23	10.3651	37.2702	-95.7661
		2000-07-27 07:38:35	592					2000-07-27 07:38:41	16	10.3636	37.269	-95.7646
		2000-07-27 07:38:35	624					2000-07-27 07:38:42	21	11.9841	38.258	-97.3851
		2000-07-27 07:38:35	656					2000-07-27 07:38:42	23	10.3637	37.2696	-95.7647
		2000-07-27 07:38:35	624					2000-07-27 07:38:42	40	7.7463	22.5309	-77.6547
		2000-07-27 07:38:35	624					2000-07-27 07:38:42	11	10.3641	37.2667	-95.7651
		2000-07-27 07:38:35	656					2000-07-27 07:38:42	33	7.7279	22.3971	-77.6731
		2000-07-27 07:38:35	656					2000-07-27 07:38:42	10	10.362	37.2678	-95.763
		2000-07-27 07:38:35	624					2000-07-27 07:38:43	21	24.3199	43.334	-109.721
		2000-07-27 07:38:35	624					2000-07-27 07:38:43	23	15.2515	35.6535	-100.653
		2000-07-27 07:38:35	688					2000-07-27 07:38:43	22	15.2398	35.6545	-100.641
		2000-07-27 07:38:35	624
		2000-07-27 07:38:35	656
		2000-07-27 07:38:35	624
		2000-07-27 07:38:35	656
		2000-07-27 07:38:35	624
		2000-07-27 07:38:35	592
		2000-07-27 07:38:35	656
		2000-07-27 07:38:35	624
		2000-07-27 07:38:35	592
		2000-07-27 07:38:35	656
		2000-07-27 07:38:35	656
		2000-07-27 07:38:35	624
		2000-07-27 07:38:35	656
		2000-07-27 07:38:35	624
		2000-07-27 07:38:35	624
		2000-07-27 07:38:35	624
		2000-07-27 07:38:35	656
		2000-07-27 07:38:35	592
		2000-07-27 07:38:35	656
		2000-07-27 07:38:35	624
		2000-07-27 07:38:35	656
		2000-07-27 07:38:35	624
		2000-07-27 07:38:35	688
		2000-07-27 07:38:36	656
		2000-07-27 07:38:36	656
		2000-07-27 07:38:36	656
		2000-07-27 07:38:36	624
		2000-07-27 07:38:36	624
		2000-07-27 07:38:36	656
		2000-07-27 07:38:36	624
		2000-07-27 07:38:36	688
		2000-07-27 07:38:36	624
		2000-07-27 07:38:36	624
		2000-07-27 07:38:36	656
		2000-07-27 07:38:36	656
		2000-07-27 07:38:36	624
		2000-07-27 07:38:36	656
		2000-07-27 07:38:36	592
		2000-07-27 07:38:36	624
		2000-07-27 07:38:36	624
		2000-07-27 07:38:36	592
		2000-07-27 07:38:36	656
		2000-07-27 07:38:36	688
		2000-07-27 07:38:36	624
		2000-07-27 07:38:36	656
		2000-07-27 07:38:36	592
		2000-07-27 07:38:36	592
		2000-07-27 07:38:36	656
		2000-07-27 07:38:36	624
		2000-07-27 07:38:36	656
		2000-07-27 07:38:36	624
		2000-07-27 07:38:36	624
		2000-07-27 07:38:36	656
		2000-07-27 07:38:36	656
		2000-07-27 07:38:36	592
		2000-07-27 07:38:36	688
		2000-07-27 07:38:36	624
		2000-07-27 07:38:36	656
		2000-07-27 07:38:36	656
		2000-07-27 07:38:36	720
		2000-07-27 07:38:36	656
		2000-07-27 07:38:36	656
		2000-07-27 07:38:36	592
		2000-07-27 07:38:36	624
		2000-07-27 07:38:36	624
		2000-07-27 07:38:36	624
		2000-07-27 07:38:36	624
		2000-07-27 07:38:36	592
		2000-07-27 07:38:36	624
		2000-07-27 07:38:36	656
		2000-07-27 07:38:36	592
		2000-07-27 07:38:36	624
		2000-07-27 07:38:36	656
		2000-07-27 07:38:37	656
		2000-07-27 07:38:37	656
		2000-07-27 07:38:37	656
		2000-07-27 07:38:37	624
		2000-07-27 07:38:37	656
		2000-07-27 07:38:37	624
		2000-07-27 07:38:37	656
		2000-07-27 07:38:37	656
		2000-07-27 07:38:37	688
		2000-07-27 07:38:37	688
		2000-07-27 07:38:37	656
		2000-07-27 07:38:37	656
		2000-07-27 07:38:37	624
		2000-07-27 07:38:37	688
		2000-07-27 07:38:37	624
		2000-07-27 07:38:37	656
		2000-07-27 07:38:37	656
		2000-07-27 07:38:37	688
		2000-07-27 07:38:37	720
		2000-07-27 07:38:37	688
		2000-07-27 07:38:37	688
		2000-07-27 07:38:37	688
		2000-07-27 07:38:37	688
		2000-07-27 07:38:37	720
		2000-07-27 07:38:37	720
		2000-07-27 07:38:37	720
		2000-07-27 07:38:37	720
		2000-07-27 07:38:37	816
		2000-07-27 07:38:37	848
		2000-07-27 07:38:37	816
		2000-07-27 07:38:37	912
		2000-07-27 07:38:37	880
		2000-07-27 07:38:37	944
		2000-07-27 07:38:37	944
		2000-07-27 07:38:37	944
		2000-07-27 07:38:37	1008
		2000-07-27 07:38:37	912
		2000-07-27 07:38:37	912
		2000-07-27 07:38:37	880
		2000-07-27 07:38:37	848
		2000-07-27 07:38:37	848
		2000-07-27 07:38:37	784
		2000-07-27 07:38:37	848
		2000-07-27 07:38:37	816
		2000-07-27 07:38:37	880
		2000-07-27 07:38:37	880
		2000-07-27 07:38:37	848
		2000-07-27 07:38:37	912
		2000-07-27 07:38:37	912
		2000-07-27 07:38:37	880
		2000-07-27 07:38:38	848
		2000-07-27 07:38:38	848
		2000-07-27 07:38:38	752
		2000-07-27 07:38:38	784
		2000-07-27 07:38:38	784
		2000-07-27 07:38:38	784
		2000-07-27 07:38:38	752
		2000-07-27 07:38:38	720
		2000-07-27 07:38:38	816
		2000-07-27 07:38:38	880
		2000-07-27 07:38:38	912
		2000-07-27 07:38:38	976
		2000-07-27 07:38:38	912
		2000-07-27 07:38:38	880
		2000-07-27 07:38:38	880
		2000-07-27 07:38:38	816
		2000-07-27 07:38:38	752
		2000-07-27 07:38:38	752
		2000-07-27 07:38:38	720
		2000-07-27 07:38:38	784
		2000-07-27 07:38:38	720
		2000-07-27 07:38:38	752
		2000-07-27 07:38:38	752
		2000-07-27 07:38:38	784
		2000-07-27 07:38:38	816
		2000-07-27 07:38:38	880
		2000-07-27 07:38:38	1008
		2000-07-27 07:38:38	816
		2000-07-27 07:38:38	784
		2000-07-27 07:38:38	752
		2000-07-27 07:38:38	752
		2000-07-27 07:38:38	752
		2000-07-27 07:38:38	752
		2000-07-27 07:38:38	688
		2000-07-27 07:38:38	720
		2000-07-27 07:38:38	752
		2000-07-27 07:38:38	752
		2000-07-27 07:38:38	720
		2000-07-27 07:38:38	752
		2000-07-27 07:38:38	816
		2000-07-27 07:38:38	880
		2000-07-27 07:38:38	944
		2000-07-27 07:38:38	784
		2000-07-27 07:38:38	752
		2000-07-27 07:38:38	816
		2000-07-27 07:38:38	752
		2000-07-27 07:38:38	720
		2000-07-27 07:38:38	720
		2000-07-27 07:38:38	688
		2000-07-27 07:38:38	688
		2000-07-27 07:38:39	720
		2000-07-27 07:38:39	784
		2000-07-27 07:38:39	720
		2000-07-27 07:38:39	752
		2000-07-27 07:38:39	880
		2000-07-27 07:38:39	944
		2000-07-27 07:38:39	784
		2000-07-27 07:38:39	752
		2000-07-27 07:38:39	752
		2000-07-27 07:38:39	752
		2000-07-27 07:38:39	752
		2000-07-27 07:38:39	688
		2000-07-27 07:38:39	688
		2000-07-27 07:38:39	656
		2000-07-27 07:38:39	720
		2000-07-27 07:38:39	688
		2000-07-27 07:38:39	656
		2000-07-27 07:38:39	752
		2000-07-27 07:38:39	816
		2000-07-27 07:38:39	848
		2000-07-27 07:38:39	752
		2000-07-27 07:38:39	752
		2000-07-27 07:38:39	816
		2000-07-27 07:38:39	752
		2000-07-27 07:38:39	720
		2000-07-27 07:38:39	752
		2000-07-27 07:38:39	720
		2000-07-27 07:38:39	720
		2000-07-27 07:38:39	752
		2000-07-27 07:38:39	720
		2000-07-27 07:38:39	720
		2000-07-27 07:38:39	752
		2000-07-27 07:38:39	816
		2000-07-27 07:38:39	816
		2000-07-27 07:38:39	752
		2000-07-27 07:38:39	752
		2000-07-27 07:38:39	720
		2000-07-27 07:38:39	720
		2000-07-27 07:38:39	688
		2000-07-27 07:38:39	752
		2000-07-27 07:38:39	688
		2000-07-27 07:38:39	688
		2000-07-27 07:38:39	688
		2000-07-27 07:38:39	656
		2000-07-27 07:38:39	688
		2000-07-27 07:38:39	752
		2000-07-27 07:38:39	752
		2000-07-27 07:38:39	784
		2000-07-27 07:38:39	816
		2000-07-27 07:38:39	784
		2000-07-27 07:38:40	752
		2000-07-27 07:38:40	720
		2000-07-27 07:38:40	720
		2000-07-27 07:38:40	720
		2000-07-27 07:38:40	752
		2000-07-27 07:38:40	720
		2000-07-27 07:38:40	688
		2000-07-27 07:38:40	688
		2000-07-27 07:38:40	720
		2000-07-27 07:38:40	752
		2000-07-27 07:38:40	784
		2000-07-27 07:38:40	752
		2000-07-27 07:38:40	720
		2000-07-27 07:38:40	752
		2000-07-27 07:38:40	688
		2000-07-27 07:38:40	752
		2000-07-27 07:38:40	752
		2000-07-27 07:38:40	688
		2000-07-27 07:38:40	688
		2000-07-27 07:38:40	688
		2000-07-27 07:38:40	720
		2000-07-27 07:38:40	720
		2000-07-27 07:38:40	752
		2000-07-27 07:38:40	688
		2000-07-27 07:38:40	688
		2000-07-27 07:38:40	720
		2000-07-27 07:38:40	688
		2000-07-27 07:38:40	688
		2000-07-27 07:38:40	752
		2000-07-27 07:38:40	688
		2000-07-27 07:38:40	720
		2000-07-27 07:38:40	688
		2000-07-27 07:38:40	720
		2000-07-27 07:38:40	656
		2000-07-27 07:38:40	688
		2000-07-27 07:38:40	688
		2000-07-27 07:38:40	720
		2000-07-27 07:38:40	752
		2000-07-27 07:38:40	720
		2000-07-27 07:38:40	720
		2000-07-27 07:38:40	688
		2000-07-27 07:38:40	656
		2000-07-27 07:38:40	720
		2000-07-27 07:38:40	688
		2000-07-27 07:38:40	752
		2000-07-27 07:38:40	688
		2000-07-27 07:38:40	656
		2000-07-27 07:38:40	688
		2000-07-27 07:38:40	688
		2000-07-27 07:38:40	752
		2000-07-27 07:38:41	720
		2000-07-27 07:38:41	752
		2000-07-27 07:38:41	752
		2000-07-27 07:38:41	720
		2000-07-27 07:38:41	720
		2000-07-27 07:38:41	752
		2000-07-27 07:38:41	720
		2000-07-27 07:38:41	656
		2000-07-27 07:38:41	688
		2000-07-27 07:38:41	688
		2000-07-27 07:38:41	720
		2000-07-27 07:38:41	688
		2000-07-27 07:38:41	688
		2000-07-27 07:38:41	688
		2000-07-27 07:38:41	720
		2000-07-27 07:38:41	688
		2000-07-27 07:38:41	688
		2000-07-27 07:38:41	688
		2000-07-27 07:38:41	656
		2000-07-27 07:38:41	656
		2000-07-27 07:38:41	688
		2000-07-27 07:38:41	688
		2000-07-27 07:38:41	656
		2000-07-27 07:38:41	688
		2000-07-27 07:38:41	688
		2000-07-27 07:38:41	656
		2000-07-27 07:38:41	656
		2000-07-27 07:38:41	688
		2000-07-27 07:38:41	688
		2000-07-27 07:38:41	688
		2000-07-27 07:38:41	688
		2000-07-27 07:38:41	720
		2000-07-27 07:38:41	688
		2000-07-27 07:38:41	656
		2000-07-27 07:38:41	720
		2000-07-27 07:38:41	688
		2000-07-27 07:38:41	656
		2000-07-27 07:38:41	656
		2000-07-27 07:38:41	656
		2000-07-27 07:38:41	656
		2000-07-27 07:38:41	688
		2000-07-27 07:38:41	688
		2000-07-27 07:38:41	688
		2000-07-27 07:38:41	688
		2000-07-27 07:38:41	688
		2000-07-27 07:38:41	688
		2000-07-27 07:38:41	688
		2000-07-27 07:38:41	656
		2000-07-27 07:38:41	720
		2000-07-27 07:38:41	688
		2000-07-27 07:38:42	688
		2000-07-27 07:38:42	720
		2000-07-27 07:38:42	688
		2000-07-27 07:38:42	688
		2000-07-27 07:38:42	688
		2000-07-27 07:38:42	688
		2000-07-27 07:38:42	720
		2000-07-27 07:38:42	720
		2000-07-27 07:38:42	688
		2000-07-27 07:38:42	656
		2000-07-27 07:38:42	688
		2000-07-27 07:38:42	656
		2000-07-27 07:38:42	688
		2000-07-27 07:38:42	688
		2000-07-27 07:38:42	688
		2000-07-27 07:38:42	656
		2000-07-27 07:38:42	688
		2000-07-27 07:38:42	656
		2000-07-27 07:38:42	624
		2000-07-27 07:38:42	656
		2000-07-27 07:38:42	688
		2000-07-27 07:38:42	720
		2000-07-27 07:38:42	688
		2000-07-27 07:38:42	656
		2000-07-27 07:38:42	656
		2000-07-27 07:38:42	688
		2000-07-27 07:38:42	656
		2000-07-27 07:38:42	656
		2000-07-27 07:38:42	656
		2000-07-27 07:38:42	688
		2000-07-27 07:38:42	656
		2000-07-27 07:38:42	656
		2000-07-27 07:38:42	656
		2000-07-27 07:38:42	688
		2000-07-27 07:38:42	656
		2000-07-27 07:38:42	688
		2000-07-27 07:38:42	688
		2000-07-27 07:38:42	752
		2000-07-27 07:38:42	656
		2000-07-27 07:38:42	656
		2000-07-27 07:38:42	656
		2000-07-27 07:38:42	656
		2000-07-27 07:38:42	656
		2000-07-27 07:38:42	656
		2000-07-27 07:38:42	656
		2000-07-27 07:38:42	688
		2000-07-27 07:38:42	688
		2000-07-27 07:38:42	656
		2000-07-27 07:38:42	688
		2000-07-27 07:38:42	688
		2000-07-27 07:38:43	688
		2000-07-27 07:38:43	688
		2000-07-27 07:38:43	656
		2000-07-27 07:38:43	624
		2000-07-27 07:38:43	624
		2000-07-27 07:38:43	656
		2000-07-27 07:38:43	656
		2000-07-27 07:38:43	688
		2000-07-27 07:38:43	656
		2000-07-27 07:38:43	656
		2000-07-27 07:38:43	656
		2000-07-27 07:38:43	688
		2000-07-27 07:38:43	656
		2000-07-27 07:38:43	656
		2000-07-27 07:38:43	720
		2000-07-27 07:38:43	688
		2000-07-27 07:38:43	656
		2000-07-27 07:38:43	624
		2000-07-27 07:38:43	656
		2000-07-27 07:38:43	656
		2000-07-27 07:38:43	656
		2000-07-27 07:38:43	656
		2000-07-27 07:38:43	656
		2000-07-27 07:38:43	624
		2000-07-27 07:38:43	624
		2000-07-27 07:38:43	688
	Col3	2004-01-27 10:17:53	1568	-57.8663	-77.63	37.3572	-75.6844	2004-01-27 10:17:54	26	6.57709	27.8493	-82.2615
		2004-01-27 10:17:53	1632					2004-01-27 10:17:55	76	5.54619	28.3524	-81.2306
		2004-01-27 10:17:53	1632					2004-01-27 10:17:55	7	5.47649	28.2326	-81.1609
		2004-01-27 10:17:53	1568					2004-01-27 10:17:56	106	2.53719	29.806	-78.2216
		2004-01-27 10:17:53	1568					2004-01-27 10:17:56	41	2.56699	29.7958	-78.2514
		2004-01-27 10:17:53	1632					2004-01-27 10:17:56	23	2.54059	29.8201	-78.225
		2004-01-27 10:17:54	1568					2004-01-27 10:17:56	32	2.53089	29.7773	-78.2153
		2004-01-27 10:17:54	1632					2004-01-27 10:18:01	17	6.82399	40.1051	-82.5084
		2004-01-27 10:17:54	1696					2004-01-27 10:18:01	12	6.84139	40.1083	-82.5258
		2004-01-27 10:17:54	1632					2004-01-27 10:18:02	4	6.89659	40.1813	-82.581
		2004-01-27 10:17:54	1632
		2004-01-27 10:17:54	1632
		2004-01-27 10:17:54	1696
		2004-01-27 10:17:54	1632
		2004-01-27 10:17:54	1632
		2004-01-27 10:17:54	1632
		2004-01-27 10:17:54	1632
		2004-01-27 10:17:54	1632
		2004-01-27 10:17:54	1632
		2004-01-27 10:17:54	1632
		2004-01-27 10:17:54	1632
		2004-01-27 10:17:54	1632
		2004-01-27 10:17:54	1568
		2004-01-27 10:17:54	1632
		2004-01-27 10:17:54	1632
		2004-01-27 10:17:54	1568
		2004-01-27 10:17:54	1760
		2004-01-27 10:17:54	1568
		2004-01-27 10:17:54	1632
		2004-01-27 10:17:54	1632
		2004-01-27 10:17:54	1632
		2004-01-27 10:17:54	1632
		2004-01-27 10:17:54	1568
		2004-01-27 10:17:54	1632
		2004-01-27 10:17:54	1696
		2004-01-27 10:17:54	1632
		2004-01-27 10:17:54	1632
		2004-01-27 10:17:54	1632
		2004-01-27 10:17:54	1696
		2004-01-27 10:17:54	1696
		2004-01-27 10:17:54	1632
		2004-01-27 10:17:54	1696
		2004-01-27 10:17:54	1696
		2004-01-27 10:17:54	1632
		2004-01-27 10:17:54	1696
		2004-01-27 10:17:54	1632
		2004-01-27 10:17:54	1696
		2004-01-27 10:17:54	1632
		2004-01-27 10:17:54	1632
		2004-01-27 10:17:54	1632
		2004-01-27 10:17:54	1632
		2004-01-27 10:17:54	1632
		2004-01-27 10:17:54	1632
		2004-01-27 10:17:54	1632
		2004-01-27 10:17:54	1632
		2004-01-27 10:17:54	1696
		2004-01-27 10:17:55	1632
		2004-01-27 10:17:55	1696
		2004-01-27 10:17:55	1632
		2004-01-27 10:17:55	1696
		2004-01-27 10:17:55	1632
		2004-01-27 10:17:55	1696
		2004-01-27 10:17:55	1696
		2004-01-27 10:17:55	1632
		2004-01-27 10:17:55	1696
		2004-01-27 10:17:55	1632
		2004-01-27 10:17:55	1696
		2004-01-27 10:17:55	1696
		2004-01-27 10:17:55	1760
		2004-01-27 10:17:55	1696
		2004-01-27 10:17:55	1696
		2004-01-27 10:17:55	1696
		2004-01-27 10:17:55	1632
		2004-01-27 10:17:55	1696
		2004-01-27 10:17:55	1696
		2004-01-27 10:17:55	1632
		2004-01-27 10:17:55	1696
		2004-01-27 10:17:55	1760
		2004-01-27 10:17:55	1696
		2004-01-27 10:17:55	1632
		2004-01-27 10:17:55	1632
		2004-01-27 10:17:55	1696
		2004-01-27 10:17:55	1696
		2004-01-27 10:17:55	1696
		2004-01-27 10:17:55	1760
		2004-01-27 10:17:55	1696
		2004-01-27 10:17:55	1760
		2004-01-27 10:17:55	1760
		2004-01-27 10:17:55	1696
		2004-01-27 10:17:55	1696
		2004-01-27 10:17:55	1760
		2004-01-27 10:17:55	1696
		2004-01-27 10:17:55	1696
		2004-01-27 10:17:55	1696
		2004-01-27 10:17:55	1760
		2004-01-27 10:17:55	1696
		2004-01-27 10:17:55	1760
		2004-01-27 10:17:55	1696
		2004-01-27 10:17:55	1760
		2004-01-27 10:17:55	1696
		2004-01-27 10:17:55	1632
		2004-01-27 10:17:55	1696
		2004-01-27 10:17:55	1696
		2004-01-27 10:17:55	1696
		2004-01-27 10:17:55	1696
		2004-01-27 10:17:55	1696
		2004-01-27 10:17:56	1760
		2004-01-27 10:17:56	1696
		2004-01-27 10:17:56	1760
		2004-01-27 10:17:56	1760
		2004-01-27 10:17:56	1824
		2004-01-27 10:17:56	1760
		2004-01-27 10:17:56	1760
		2004-01-27 10:17:56	1760
		2004-01-27 10:17:56	1760
		2004-01-27 10:17:56	1696
		2004-01-27 10:17:56	1696
		2004-01-27 10:17:56	1760
		2004-01-27 10:17:56	1696
		2004-01-27 10:17:56	1824
		2004-01-27 10:17:56	1760
		2004-01-27 10:17:56	1824
		2004-01-27 10:17:56	1824
		2004-01-27 10:17:56	1888
		2004-01-27 10:17:56	1952
		2004-01-27 10:17:56	1952
		2004-01-27 10:17:56	1888
		2004-01-27 10:17:56	2016
		2004-01-27 10:17:56	1952
		2004-01-27 10:17:56	1952
		2004-01-27 10:17:56	1952
		2004-01-27 10:17:56	1952
		2004-01-27 10:17:56	2016
		2004-01-27 10:17:56	1952
		2004-01-27 10:17:56	1952
		2004-01-27 10:17:56	1952
		2004-01-27 10:17:56	1888
		2004-01-27 10:17:56	1888
		2004-01-27 10:17:56	1888
		2004-01-27 10:17:56	1888
		2004-01-27 10:17:56	1888
		2004-01-27 10:17:56	1888
		2004-01-27 10:17:56	1888
		2004-01-27 10:17:56	1952
		2004-01-27 10:17:56	2112
		2004-01-27 10:17:56	2112
		2004-01-27 10:17:56	2112
		2004-01-27 10:17:56	2112
		2004-01-27 10:17:56	2112
		2004-01-27 10:17:56	2016
		2004-01-27 10:17:56	2016
		2004-01-27 10:17:56	2016
		2004-01-27 10:17:56	2016
		2004-01-27 10:17:56	1952
		2004-01-27 10:17:56	2112
		2004-01-27 10:17:56	2112
		2004-01-27 10:17:57	2016
		2004-01-27 10:17:57	2240
		2004-01-27 10:17:57	2240
		2004-01-27 10:17:57	2624
		2004-01-27 10:17:57	2880
		2004-01-27 10:17:57	2496
		2004-01-27 10:17:57	2496
		2004-01-27 10:17:57	2240
		2004-01-27 10:17:57	2240
		2004-01-27 10:17:57	2112
		2004-01-27 10:17:57	2112
		2004-01-27 10:17:57	2112
		2004-01-27 10:17:57	2240
		2004-01-27 10:17:57	2368
		2004-01-27 10:17:57	2496
		2004-01-27 10:17:57	2496
		2004-01-27 10:17:57	3008
		2004-01-27 10:17:57	3520
		2004-01-27 10:17:57	3136
		2004-01-27 10:17:57	2624
		2004-01-27 10:17:57	2368
		2004-01-27 10:17:57	2240
		2004-01-27 10:17:57	2240
		2004-01-27 10:17:57	2240
		2004-01-27 10:17:57	2496
		2004-01-27 10:17:57	2496
		2004-01-27 10:17:57	2368
		2004-01-27 10:17:57	2368
		2004-01-27 10:17:57	2368
		2004-01-27 10:17:57	2752
		2004-01-27 10:17:57	2496
		2004-01-27 10:17:57	2624
		2004-01-27 10:17:57	2880
		2004-01-27 10:17:57	2240
		2004-01-27 10:17:57	1952
		2004-01-27 10:17:57	1952
		2004-01-27 10:17:57	1952
		2004-01-27 10:17:57	1824
		2004-01-27 10:17:57	1952
		2004-01-27 10:17:57	2016
		2004-01-27 10:17:57	2368
		2004-01-27 10:17:57	2240
		2004-01-27 10:17:57	2368
		2004-01-27 10:17:57	2496
		2004-01-27 10:17:57	2880
		2004-01-27 10:17:57	3008
		2004-01-27 10:17:57	2368
		2004-01-27 10:17:57	2240
		2004-01-27 10:17:57	1952
		2004-01-27 10:17:57	1952
		2004-01-27 10:17:58	2016
		2004-01-27 10:17:58	2112
		2004-01-27 10:17:58	2112
		2004-01-27 10:17:58	2112
		2004-01-27 10:17:58	2368
		2004-01-27 10:17:58	2112
		2004-01-27 10:17:58	2368
		2004-01-27 10:17:58	2496
		2004-01-27 10:17:58	2368
		2004-01-27 10:17:58	2240
		2004-01-27 10:17:58	2016
		2004-01-27 10:17:58	1888
		2004-01-27 10:17:58	1760
		2004-01-27 10:17:58	1760
		2004-01-27 10:17:58	1760
		2004-01-27 10:17:58	1760
		2004-01-27 10:17:58	1696
		2004-01-27 10:17:58	1696
		2004-01-27 10:17:58	1632
		2004-01-27 10:17:58	1696
		2004-01-27 10:17:58	2016
		2004-01-27 10:17:58	1760
		2004-01-27 10:17:58	1504
		2004-01-27 10:17:58	1504
		2004-01-27 10:17:58	1440
		2004-01-27 10:17:58	1504
		2004-01-27 10:17:58	1440
		2004-01-27 10:17:58	1376
		2004-01-27 10:17:58	1376
		2004-01-27 10:17:58	1440
		2004-01-27 10:17:58	1440
		2004-01-27 10:17:58	1440
		2004-01-27 10:17:58	1440
		2004-01-27 10:17:58	1504
		2004-01-27 10:17:58	1440
		2004-01-27 10:17:58	1312
		2004-01-27 10:17:58	1312
		2004-01-27 10:17:58	1376
		2004-01-27 10:17:58	1376
		2004-01-27 10:17:58	1376
		2004-01-27 10:17:58	1312
		2004-01-27 10:17:58	1248
		2004-01-27 10:17:58	1312
		2004-01-27 10:17:58	1248
		2004-01-27 10:17:58	1248
		2004-01-27 10:17:58	1312
		2004-01-27 10:17:58	1248
		2004-01-27 10:17:58	1248
		2004-01-27 10:17:58	1248
		2004-01-27 10:17:58	1184
		2004-01-27 10:17:59	1184
		2004-01-27 10:17:59	1248
		2004-01-27 10:17:59	1248
		2004-01-27 10:17:59	1312
		2004-01-27 10:17:59	1312
		2004-01-27 10:17:59	1184
		2004-01-27 10:17:59	1184
		2004-01-27 10:17:59	1184
		2004-01-27 10:17:59	1248
		2004-01-27 10:17:59	1120
		2004-01-27 10:17:59	1120
		2004-01-27 10:17:59	1120
		2004-01-27 10:17:59	1056
		2004-01-27 10:17:59	1056
		2004-01-27 10:17:59	1120
		2004-01-27 10:17:59	1056
		2004-01-27 10:17:59	1056
		2004-01-27 10:17:59	1184
		2004-01-27 10:17:59	1184
		2004-01-27 10:17:59	1184
		2004-01-27 10:17:59	1184
		2004-01-27 10:17:59	1120
		2004-01-27 10:17:59	1056
		2004-01-27 10:17:59	1056
		2004-01-27 10:17:59	1008
		2004-01-27 10:17:59	976
		2004-01-27 10:17:59	1056
		2004-01-27 10:17:59	976
		2004-01-27 10:17:59	1008
		2004-01-27 10:17:59	944
		2004-01-27 10:17:59	1008
		2004-01-27 10:17:59	976
		2004-01-27 10:17:59	944
		2004-01-27 10:17:59	1056
		2004-01-27 10:17:59	1056
		2004-01-27 10:17:59	944
		2004-01-27 10:17:59	912
		2004-01-27 10:17:59	944
		2004-01-27 10:17:59	912
		2004-01-27 10:17:59	944
		2004-01-27 10:17:59	912
		2004-01-27 10:17:59	880
		2004-01-27 10:17:59	848
		2004-01-27 10:17:59	912
		2004-01-27 10:17:59	944
		2004-01-27 10:17:59	880
		2004-01-27 10:17:59	912
		2004-01-27 10:17:59	880
		2004-01-27 10:17:59	848
		2004-01-27 10:17:59	816
		2004-01-27 10:18:00	912
		2004-01-27 10:18:00	848
		2004-01-27 10:18:00	848
		2004-01-27 10:18:00	880
		2004-01-27 10:18:00	848
		2004-01-27 10:18:00	848
		2004-01-27 10:18:00	880
		2004-01-27 10:18:00	816
		2004-01-27 10:18:00	848
		2004-01-27 10:18:00	880
		2004-01-27 10:18:00	848
		2004-01-27 10:18:00	848
		2004-01-27 10:18:00	784
		2004-01-27 10:18:00	880
		2004-01-27 10:18:00	848
		2004-01-27 10:18:00	880
		2004-01-27 10:18:00	752
		2004-01-27 10:18:00	880
		2004-01-27 10:18:00	880
		2004-01-27 10:18:00	816
		2004-01-27 10:18:00	816
		2004-01-27 10:18:00	816
		2004-01-27 10:18:00	848
		2004-01-27 10:18:00	784
		2004-01-27 10:18:00	784
		2004-01-27 10:18:00	816
		2004-01-27 10:18:00	848
		2004-01-27 10:18:00	880
		2004-01-27 10:18:00	816
		2004-01-27 10:18:00	784
		2004-01-27 10:18:00	816
		2004-01-27 10:18:00	816
		2004-01-27 10:18:00	848
		2004-01-27 10:18:00	784
		2004-01-27 10:18:00	784
		2004-01-27 10:18:00	784
		2004-01-27 10:18:00	784
		2004-01-27 10:18:00	848
		2004-01-27 10:18:00	816
		2004-01-27 10:18:00	816
		2004-01-27 10:18:00	848
		2004-01-27 10:18:00	816
		2004-01-27 10:18:00	784
		2004-01-27 10:18:00	784
		2004-01-27 10:18:00	784
		2004-01-27 10:18:00	816
		2004-01-27 10:18:00	784
		2004-01-27 10:18:00	784
		2004-01-27 10:18:00	784
		2004-01-27 10:18:00	752
		2004-01-27 10:18:01	816
		2004-01-27 10:18:01	848
		2004-01-27 10:18:01	816
		2004-01-27 10:18:01	816
		2004-01-27 10:18:01	784
		2004-01-27 10:18:01	816
		2004-01-27 10:18:01	816
		2004-01-27 10:18:01	784
		2004-01-27 10:18:01	752
		2004-01-27 10:18:01	784
		2004-01-27 10:18:01	816
		2004-01-27 10:18:01	816
		2004-01-27 10:18:01	816
		2004-01-27 10:18:01	848
		2004-01-27 10:18:01	784
		2004-01-27 10:18:01	784
		2004-01-27 10:18:01	816
		2004-01-27 10:18:01	752
		2004-01-27 10:18:01	848
		2004-01-27 10:18:01	816
		2004-01-27 10:18:01	784
		2004-01-27 10:18:01	752
		2004-01-27 10:18:01	784
		2004-01-27 10:18:01	816
		2004-01-27 10:18:01	816
		2004-01-27 10:18:01	816
		2004-01-27 10:18:01	880
		2004-01-27 10:18:01	752
		2004-01-27 10:18:01	784
		2004-01-27 10:18:01	784
		2004-01-27 10:18:01	816
		2004-01-27 10:18:01	816
		2004-01-27 10:18:01	848
		2004-01-27 10:18:01	816
		2004-01-27 10:18:01	784
		2004-01-27 10:18:01	784
		2004-01-27 10:18:01	816
		2004-01-27 10:18:01	784
		2004-01-27 10:18:01	784
		2004-01-27 10:18:01	784
		2004-01-27 10:18:01	784
		2004-01-27 10:18:01	752
		2004-01-27 10:18:01	784
		2004-01-27 10:18:01	784
		2004-01-27 10:18:01	848
		2004-01-27 10:18:01	816
		2004-01-27 10:18:01	752
		2004-01-27 10:18:01	784
		2004-01-27 10:18:01	816
		2004-01-27 10:18:01	784
		2004-01-27 10:18:02	816
		2004-01-27 10:18:02	816
		2004-01-27 10:18:02	816
		2004-01-27 10:18:02	816
		2004-01-27 10:18:02	784
		2004-01-27 10:18:02	816
		2004-01-27 10:18:02	816
		2004-01-27 10:18:02	784
		2004-01-27 10:18:02	784
		2004-01-27 10:18:02	848
		2004-01-27 10:18:02	816
		2004-01-27 10:18:02	784
		2004-01-27 10:18:02	816
		2004-01-27 10:18:02	816
		2004-01-27 10:18:02	784
		2004-01-27 10:18:02	784
		2004-01-27 10:18:02	816
		2004-01-27 10:18:02	848
		2004-01-27 10:18:02	816
		2004-01-27 10:18:02	816
		2004-01-27 10:18:02	816
		2004-01-27 10:18:02	752
		2004-01-27 10:18:02	816
		2004-01-27 10:18:02	784
		2004-01-27 10:18:02	848
		2004-01-27 10:18:02	784
		2004-01-27 10:18:02	752
		2004-01-27 10:18:02	848
		2004-01-27 10:18:02	816
		2004-01-27 10:18:02	784
		2004-01-27 10:18:02	752
		2004-01-27 10:18:02	816
		2004-01-27 10:18:02	752
		2004-01-27 10:18:02	784
		2004-01-27 10:18:02	816
		2004-01-27 10:18:02	752
		2004-01-27 10:18:02	784
		2004-01-27 10:18:02	848
		2004-01-27 10:18:02	784
		2004-01-27 10:18:02	784
		2004-01-27 10:18:02	752
		2004-01-27 10:18:02	752
		2004-01-27 10:18:02	816
		2004-01-27 10:18:02	784
		2004-01-27 10:18:02	816

## Sheet: Figure 6
Figure 6
	sampex_t	lshell	counts	omni_t	dst	event_dates	event_L	delta_t
	1998	1	7.30737	1997	-1.66667	1998-05-11	2.0856	2.43323
	1998	1.1	274.407	1997.01	0.875	1998-11-12	1.9371	2.29058
	1998	1.2	1310.76	1997.01	0.166667	1999-01-16	1.9243	1.35907
	1998	1.3	2172.64	1997.01	3.16667	1999-08-30	2.0311	6.86815
	1998	1.4	2546.91	1997.01	8.33333	1999-09-29	2.006	2.90826
	1998	1.5	2112.74	1997.02	-5.16667	1999-10-11	1.9532	0.470486
	1998	1.6	1904.93	1997.02	-2	1999-10-21	2.0168	4.37256
	1998	1.7	1613	1997.02	0.375	1999-11-08	2.26	0.967361
	1998	1.8	1147.62	1997.02	-33.8333	2000-07-18	1.9681	1.03226
	1998	1.9	749.543	1997.03	-10.9167	2000-07-27	2.268	3.31848
	1998	2	450.158	1997.03	-16.7917	2000-08-26	1.793	13.1184
	1998	2.1	329.18	1997.03	-19.0417	2000-08-26	2.037	13.3013
	1998	2.2	271.895	1997.04	-14.875	2000-09-15	1.9072	3.17338
	1998	2.3	284.617	1997.04	-5.91667	2000-10-21	2.1046	7.24819
	1998	2.4	302.497	1997.04	-8.75	2000-12-08	1.8861	8.74628
	1998	2.5	311.599	1997.04	0.375	2001-04-11	1.8313	0.0187963
	1998	2.6	289.979	1997.05	-3.91667	2001-04-11	1.9638	0.0194213
	1998	2.7	266.45	1997.05	-10.375	2001-04-12	1.9338	0.0170486
	1998	2.8	197.448	1997.05	-9.70833	2001-08-30	2.1352	12.2078
	1998	2.9	145.678	1997.05	-18.125	2001-11-10	1.9282	2.05279
	1998	3	118.418	1997.06	-14	2002-05-23	1.8988	0.17331
	1998	3.1	157.15	1997.06	-3.04167	2002-10-18	1.9536	1.07353
	1998	3.2	280.31	1997.06	2.45833	2002-10-18	1.9277	1.28868
	1998	3.3	334.032	1997.07	-4.79167	2002-11-19	1.8262	1.31793
	1998	3.4	438.057	1997.07	-8.54167	2003-01-30	1.9137	0.695845
	1998	3.5	379.181	1997.07	-21.75	2003-05-21	1.9593	0.561887
	1998	3.6	399.952	1997.07	-26.0833	2003-06-08	2.1442	6.91831
	1998	3.7	589.37	1997.08	-23.5833	2003-06-15	2.0238	13.8843
	1998	3.8	1178	1997.08	-19.9167	2003-10-04	2.1968	9.23564
	1998	3.9	2481.9	1997.08	-16.4583	2003-10-16	1.9984	0.378171
	1998	4	3320.63	1997.08	-11.875	2003-11-08	1.9469	4.02793
	1998	4.1	3817.98	1997.09	-13.6667	2003-11-08	1.9293	4.028
	1998	4.2	5094.63	1997.09	-17.8333	2003-11-27	2.0736	4.9109
	1998	4.3	4424.61	1997.09	-10.75	2003-12-18	1.8611	8.77111
	1998	4.4	3264.9	1997.1	-5.5	2004-01-27	2.1151	0.42912
	1998	4.5	2359.83	1997.1	-12.4167	2004-11-14	2.0278	0.268356
	1998	4.6	1162.49	1997.1	-5.33333	2004-12-17	1.8526	4.20854
	1998	4.7	914.836	1997.1	-15.0417	2005-02-16	2.0788	9.3136
	1998	4.8	691.808	1997.11	-28.9583	2005-02-16	1.9624	9.31405
	1998	4.9	584.913	1997.11	-53.8333	2005-03-08	1.641	1.25632
	1998	5	288.891	1997.11	-38.0833	2005-06-18	2.1403	5.45712
	1998	5.1	309.208	1997.12	-24.7917	2005-06-19	2.1904	6.58269
	1998	5.2	206.149	1997.12	-15.5833	2005-09-12	2.4112	0.108137
	1998	5.3	157.681	1997.12	-16.625	2005-10-08	2.0341	20.9496
	1998	5.4	99.6905	1997.12	-13.125	2005-10-08	1.9986	20.9497
	1998	5.5	89.2308	1997.13	-23.1667
	1998	5.6	60.7447	1997.13	-33.25
	1998	5.7	52.5455	1997.13	-20.7917
	1998	5.8	41.6842	1997.13	-7
	1998	5.9	40.8444	1997.14	-4.25
	1998	6	37.7647	1997.14	-9.5
	1998	6.1	34.2927	1997.14	-18.6667
	1998	6.2	32.175	1997.15	-15.7083
	1998	6.3	30.5588	1997.15	-15.3333
	1998	6.4	29.619	1997.15	-14.5
	1998	6.5	25.2759	1997.15	-16.5417
	1998	6.6	27.275	1997.16	-28.2083
	1998	6.7	25.2647	1997.16	-53.125
	1998	6.8	29.119	1997.16	-32.875
	1998	6.9	27.027	1997.16	-26.5417
	1998	7	25.675	1997.17	-25.0417
	1998.01	1	NaN	1997.17	-20.8333
	1998.01	1.1	NaN	1997.17	-11.75
	1998.01	1.2	NaN	1997.18	-23.8333
	1998.01	1.3	NaN	1997.18	-18.8333
	1998.01	1.4	NaN	1997.18	-16.375
	1998.01	1.5	NaN	1997.18	-3.375
	1998.01	1.6	NaN	1997.19	-1.66667
	1998.01	1.7	NaN	1997.19	-3.25
	1998.01	1.8	NaN	1997.19	-8.91667
	1998.01	1.9	NaN	1997.19	-19.2083
	1998.01	2	NaN	1997.2	-9.58333
	1998.01	2.1	NaN	1997.2	-15.8333
	1998.01	2.2	NaN	1997.2	-8.83333
	1998.01	2.3	NaN	1997.21	-12.4167
	1998.01	2.4	NaN	1997.21	-14.7917
	1998.01	2.5	NaN	1997.21	-0.833333
	1998.01	2.6	NaN	1997.21	4.29167
	1998.01	2.7	NaN	1997.22	1.25
	1998.01	2.8	NaN	1997.22	-18.0833
	1998.01	2.9	NaN	1997.22	-8.58333
	1998.01	3	NaN	1997.22	-9.83333
	1998.01	3.1	NaN	1997.23	-16.25
	1998.01	3.2	NaN	1997.23	-18.0417
	1998.01	3.3	NaN	1997.23	-14.5
	1998.01	3.4	NaN	1997.24	-22.0417
	1998.01	3.5	NaN	1997.24	-34.125
	1998.01	3.6	NaN	1997.24	-31.0417
	1998.01	3.7	NaN	1997.24	-17.3333
	1998.01	3.8	NaN	1997.25	-3.04167
	1998.01	3.9	NaN	1997.25	-15.5833
	1998.01	4	NaN	1997.25	-13.875
	1998.01	4.1	NaN	1997.25	-15.5
	1998.01	4.2	NaN	1997.26	-21
	1998.01	4.3	NaN	1997.26	-12.0417
	1998.01	4.4	NaN	1997.26	-19
	1998.01	4.5	NaN	1997.27	-15.625
	1998.01	4.6	NaN	1997.27	-14.625
	1998.01	4.7	NaN	1997.27	-1.58333
	1998.01	4.8	NaN	1997.27	-38.6667
	1998.01	4.9	NaN	1997.28	-18.0833
	1998.01	5	NaN	1997.28	-14.9167
	1998.01	5.1	NaN	1997.28	-10.75
	1998.01	5.2	NaN	1997.28	-0.708333
	1998.01	5.3	NaN	1997.29	-8.625
	1998.01	5.4	NaN	1997.29	-43.5833
	1998.01	5.5	NaN	1997.29	-35.75
	1998.01	5.6	NaN	1997.3	-33.5833
	1998.01	5.7	NaN	1997.3	-22.2083
	1998.01	5.8	NaN	1997.3	-33.7083
	1998.01	5.9	NaN	1997.3	-52.0833
	1998.01	6	NaN	1997.31	-17.0833
	1998.01	6.1	NaN	1997.31	-19.2083
	1998.01	6.2	NaN	1997.31	-3.58333
	1998.01	6.3	NaN	1997.32	-4.04167
	1998.01	6.4	NaN	1997.32	-2.66667
	1998.01	6.5	NaN	1997.32	4.54167
	1998.01	6.6	NaN	1997.32	3.625
	1998.01	6.7	NaN	1997.33	-10.25
	1998.01	6.8	NaN	1997.33	-18.875
	1998.01	6.9	NaN	1997.33	-35.5
	1998.01	7	NaN	1997.33	-23.0417
	1998.01	1	2.96718	1997.34	-19
	1998.01	1.1	200.057	1997.34	-14.8333
	1998.01	1.2	1430.2	1997.34	-14.5833
	1998.01	1.3	3277.59	1997.35	-8.875
	1998.01	1.4	3226.54	1997.35	-5.58333
	1998.01	1.5	2662.98	1997.35	-8.45833
	1998.01	1.6	2390.45	1997.35	-2.91667
	1998.01	1.7	2003.38	1997.36	-4.70833
	1998.01	1.8	1750.54	1997.36	1.41667
	1998.01	1.9	1276.69	1997.36	4.875
	1998.01	2	984.617	1997.36	5.54167
	1998.01	2.1	583.222	1997.37	-62.125
	1998.01	2.2	405.551	1997.37	-40.125
	1998.01	2.3	305.5	1997.37	-39.5
	1998.01	2.4	360.541	1997.38	-22.2917
	1998.01	2.5	354.303	1997.38	-15.8333
	1998.01	2.6	325.282	1997.38	-8.08333
	1998.01	2.7	293.169	1997.38	-7.20833
	1998.01	2.8	213.381	1997.39	-1.20833
	1998.01	2.9	147.724	1997.39	-1.125
	1998.01	3	126.105	1997.39	-5.45833
	1998.01	3.1	134.377	1997.39	-10.1667
	1998.01	3.2	206.804	1997.4	-1.875
	1998.01	3.3	228.44	1997.4	-50.625
	1998.01	3.4	271.93	1997.4	-21.2917
	1998.01	3.5	209.089	1997.41	-10.625
	1998.01	3.6	295.732	1997.41	-6
	1998.01	3.7	353.872	1997.41	-9.75
	1998.01	3.8	561.225	1997.41	-15.5417
	1998.01	3.9	712.658	1997.42	-9.375
	1998.01	4	1323.11	1997.42	-18.2917
	1998.01	4.1	1123.85	1997.42	-15.5
	1998.01	4.2	1140.78	1997.42	-14.7917
	1998.01	4.3	1030.25	1997.43	-2.58333
	1998.01	4.4	819.167	1997.43	-15.3333
	1998.01	4.5	528.633	1997.43	-28.4583
	1998.01	4.6	269.909	1997.44	-61.0833
	1998.01	4.7	171.107	1997.44	-29.7917
	1998.01	4.8	98.3333	1997.44	-7
	1998.01	4.9	69.6538	1997.44	-4.5
	1998.01	5	70.4231	1997.45	-4.66667
	1998.01	5.1	58.7692	1997.45	0.666667
	1998.01	5.2	51.3333	1997.45	-0.791667
	1998.01	5.3	48.8333	1997.45	-1
	1998.01	5.4	44.5417	1997.46	-7.5
	1998.01	5.5	42.6818	1997.46	-5.58333
	1998.01	5.6	37.2	1997.46	-19.4167
	1998.01	5.7	39.3333	1997.47	-12.7917
	1998.01	5.8	36.64	1997.47	-5.79167
	1998.01	5.9	32.2857	1997.47	2.66667
	1998.01	6	32.8095	1997.47	-2.45833
	1998.01	6.1	31.4	1997.48	-3.79167
	1998.01	6.2	29.05	1997.48	-2.29167
	1998.01	6.3	31.9545	1997.48	-1.91667
	1998.01	6.4	33.4	1997.48	-8.5
	1998.01	6.5	31.4286	1997.49	-16.5833
	1998.01	6.6	32.6667	1997.49	-23.375
	1998.01	6.7	29.35	1997.49	-13.375
	1998.01	6.8	30.0476	1997.5	-6.5
	1998.01	6.9	29.75	1997.5	-2.83333
	1998.01	7	29.3846	1997.5	1
	1998.02	1	2.82333	1997.5	-2.75
	1998.02	1.1	634.259	1997.51	1.16667
	1998.02	1.2	1951	1997.51	-0.75
	1998.02	1.3	1837.71	1997.51	-5.91667
	1998.02	1.4	1638.88	1997.52	-10.875
	1998.02	1.5	1456.11	1997.52	-13.1667
	1998.02	1.6	1530.17	1997.52	-13.6667
	1998.02	1.7	1775.03	1997.52	-8
	1998.02	1.8	1620.62	1997.53	-0.833333
	1998.02	1.9	1281.14	1997.53	1.16667
	1998.02	2	951.64	1997.53	4.66667
	1998.02	2.1	527.519	1997.53	-12.625
	1998.02	2.2	308.918	1997.54	-12.3333
	1998.02	2.3	234.372	1997.54	-6.375
	1998.02	2.4	256.5	1997.54	-8.5
	1998.02	2.5	243.078	1997.55	-8
	1998.02	2.6	241.257	1997.55	-12.4167
	1998.02	2.7	202.568	1997.55	-2.79167
	1998.02	2.8	165.254	1997.55	-0.75
	1998.02	2.9	112.82	1997.56	2.45833
	1998.02	3	87.9492	1997.56	11.2917
	1998.02	3.1	137.379	1997.56	2.45833
	1998.02	3.2	197.756	1997.56	5.41667
	1998.02	3.3	186.113	1997.57	5.04167
	1998.02	3.4	168.622	1997.57	7.58333
	1998.02	3.5	150.326	1997.57	6.45833
	1998.02	3.6	166.705	1997.58	-0.458333
	1998.02	3.7	254.714	1997.58	-13.0417
	1998.02	3.8	390.694	1997.58	-11.5833
	1998.02	3.9	416.189	1997.58	-9.75
	1998.02	4	541.286	1997.59	-11.25
	1998.02	4.1	722.714	1997.59	-7.91667
	1998.02	4.2	566.067	1997.59	-6.45833
	1998.02	4.3	493.312	1997.59	-9.58333
	1998.02	4.4	395.032	1997.6	4.25
	1998.02	4.5	446.276	1997.6	-5.5
	1998.02	4.6	350.692	1997.6	-0.208333
	1998.02	4.7	364.185	1997.61	-10
	1998.02	4.8	276.37	1997.61	-10.7083
	1998.02	4.9	262.192	1997.61	-3.91667
	1998.02	5	106.261	1997.61	-8.45833
	1998.02	5.1	102.917	1997.62	-22.2917
	1998.02	5.2	83.7826	1997.62	-15.375
	1998.02	5.3	75.6667	1997.62	-12.0417
	1998.02	5.4	48.5455	1997.62	-14.5417
	1998.02	5.5	51.7368	1997.63	-14.4583
	1998.02	5.6	59.4762	1997.63	-4.95833
	1998.02	5.7	42	1997.63	-7.25
	1998.02	5.8	39.8824	1997.64	-6.66667
	1998.02	5.9	54.9	1997.64	-12.8333
	1998.02	6	38.2	1997.64	-3.5
	1998.02	6.1	46.9333	1997.64	-4.125
	1998.02	6.2	35.7895	1997.65	-2.33333
	1998.02	6.3	30.9333	1997.65	2.33333
	1998.02	6.4	32.8824	1997.65	7.875
	1998.02	6.5	30.9474	1997.65	-20.9583
	1998.02	6.6	34	1997.66	-17.7083
	1998.02	6.7	30.8125	1997.66	-16.5417
	1998.02	6.8	31.5385	1997.66	-7.33333
	1998.02	6.9	26.3529	1997.67	-5.75
	1998.02	7	27.3333	1997.67	-1.95833
	1998.02	1	NaN	1997.67	-14.4167
	1998.02	1.1	NaN	1997.67	-50.2083
	1998.02	1.2	NaN	1997.68	-22
	1998.02	1.3	NaN	1997.68	-16.5417
	1998.02	1.4	NaN	1997.68	-7.54167
	1998.02	1.5	NaN	1997.68	-3.79167
	1998.02	1.6	NaN	1997.69	-29.75
	1998.02	1.7	NaN	1997.69	-27.2917
	1998.02	1.8	NaN	1997.69	-25.1667
	1998.02	1.9	NaN	1997.7	-27.625
	1998.02	2	NaN	1997.7	-22.2917
	1998.02	2.1	NaN	1997.7	-26.4583
	1998.02	2.2	NaN	1997.7	-31.5
	1998.02	2.3	NaN	1997.71	-24.125
	1998.02	2.4	NaN	1997.71	-20.5833
	1998.02	2.5	NaN	1997.71	-39.5
	1998.02	2.6	NaN	1997.72	-12.7083
	1998.02	2.7	NaN	1997.72	-24.3333
	1998.02	2.8	NaN	1997.72	-19
	1998.02	2.9	NaN	1997.72	-15.4167
	1998.02	3	NaN	1997.73	-10.2917
	1998.02	3.1	NaN	1997.73	1.58333
	1998.02	3.2	NaN	1997.73	-2.70833
	1998.02	3.3	NaN	1997.73	-4.91667
	1998.02	3.4	NaN	1997.74	-16.8333
	1998.02	3.5	NaN	1997.74	-28.1667
	1998.02	3.6	NaN	1997.74	-13.1667
	1998.02	3.7	NaN	1997.75	-14.9167
	1998.02	3.8	NaN	1997.75	-47.5
	1998.02	3.9	NaN	1997.75	-31.875
	1998.02	4	NaN	1997.75	-20.375
	1998.02	4.1	NaN	1997.76	-17.9167
	1998.02	4.2	NaN	1997.76	-12.5417
	1998.02	4.3	NaN	1997.76	-8.375
	1998.02	4.4	NaN	1997.76	-16.625
	1998.02	4.5	NaN	1997.77	-24.2083
	1998.02	4.6	NaN	1997.77	-36.875
	1998.02	4.7	NaN	1997.77	-45.75
	1998.02	4.8	NaN	1997.78	-73.875
	1998.02	4.9	NaN	1997.78	-38.6667
	1998.02	5	NaN	1997.78	-38.875
	1998.02	5.1	NaN	1997.78	-24.0417
	1998.02	5.2	NaN	1997.79	-20.4167
	1998.02	5.3	NaN	1997.79	-11.0417
	1998.02	5.4	NaN	1997.79	-8.375
	1998.02	5.5	NaN	1997.79	-15.7917
	1998.02	5.6	NaN	1997.8	-12.3333
	1998.02	5.7	NaN	1997.8	-13.4167
	1998.02	5.8	NaN	1997.8	-8.58333
	1998.02	5.9	NaN	1997.81	-5.66667
	1998.02	6	NaN	1997.81	-3.91667
	1998.02	6.1	NaN	1997.81	-31.625
	1998.02	6.2	NaN	1997.81	-44.9167
	1998.02	6.3	NaN	1997.82	-42.375
	1998.02	6.4	NaN	1997.82	-39.125
	1998.02	6.5	NaN	1997.82	-36.1667
	1998.02	6.6	NaN	1997.82	-30.75
	1998.02	6.7	NaN	1997.83	-22
	1998.02	6.8	NaN	1997.83	-16.5833
	1998.02	6.9	NaN	1997.83	-8.04167
	1998.02	7	NaN	1997.84	-10.625
	1998.03	1	2.98072	1997.84	-4.91667
	1998.03	1.1	412.169	1997.84	-18.4583
	1998.03	1.2	1856.52	1997.84	-18.75
	1998.03	1.3	2964.7	1997.85	-23.5417
	1998.03	1.4	2722.81	1997.85	-64.9583
	1998.03	1.5	2152	1997.85	-29.0417
	1998.03	1.6	1693.05	1997.85	-23.2083
	1998.03	1.7	1638.69	1997.86	-38.25
	1998.03	1.8	1209.04	1997.86	-28.1667
	1998.03	1.9	698.54	1997.86	-19.875
	1998.03	2	399.293	1997.87	-6.83333
	1998.03	2.1	288.939	1997.87	-20.7083
	1998.03	2.2	285.356	1997.87	-34.625
	1998.03	2.3	301.641	1997.87	-20.7917
	1998.03	2.4	286.25	1997.88	-26.4583
	1998.03	2.5	374.224	1997.88	-18.4583
	1998.03	2.6	324.344	1997.88	-14.375
	1998.03	2.7	235.273	1997.88	-8.45833
	1998.03	2.8	199.319	1997.89	-2.08333
	1998.03	2.9	150.906	1997.89	-36.2917
	1998.03	3	108.055	1997.89	-88.125
	1998.03	3.1	106.3	1997.9	-41.875
	1998.03	3.2	127.957	1997.9	-31.2083
	1998.03	3.3	121.033	1997.9	-22.5
	1998.03	3.4	116.759	1997.9	-16.7917
	1998.03	3.5	175.756	1997.91	-13.125
	1998.03	3.6	462.908	1997.91	-8.29167
	1998.03	3.7	1178.17	1997.91	-1.41667
	1998.03	3.8	2187.49	1997.92	-9.20833
	1998.03	3.9	3983.7	1997.92	-7.625
	1998.03	4	4474.94	1997.92	-11.6667
	1998.03	4.1	4773.24	1997.92	-11.2083
	1998.03	4.2	4920.37	1997.93	-18.0417
	1998.03	4.3	5017.73	1997.93	-15.9583
	1998.03	4.4	4911.2	1997.93	-8.70833
	1998.03	4.5	4653.32	1997.93	-4.45833
	1998.03	4.6	5153.57	1997.94	-3.83333
	1998.03	4.7	3498.63	1997.94	-21.5833
	1998.03	4.8	3427.8	1997.94	-43.25
	1998.03	4.9	2610.3	1997.95	-22.2083
	1998.03	5	3374.04	1997.95	-13.4583
	1998.03	5.1	2524.26	1997.95	-0.833333
	1998.03	5.2	2102.7	1997.95	-2.70833
	1998.03	5.3	2037.07	1997.96	-5.875
	1998.03	5.4	1567.16	1997.96	-8.33333
	1998.03	5.5	1414.73	1997.96	-13.4167
	1998.03	5.6	1323.07	1997.96	-2.83333
	1998.03	5.7	853.378	1997.97	0.458333
	1998.03	5.8	456.805	1997.97	0.25
	1998.03	5.9	309.538	1997.97	3.625
	1998.03	6	126.842	1997.98	2.5
	1998.03	6.1	161.216	1997.98	-4.95833
	1998.03	6.2	159.171	1997.98	4.625
	1998.03	6.3	81.1875	1997.98	6.75
	1998.03	6.4	52.3158	1997.99	2.125
	1998.03	6.5	61.6286	1997.99	10.9167
	1998.03	6.6	43.4412	1997.99	4.41667
	1998.03	6.7	51.2941	1997.99	-35
	1998.03	6.8	37.5405	1998	-34.0417
	1998.03	6.9	41.3333	1998	-16.3333
	1998.03	7	30.8286	1998	-12
	1998.03	1	2.95062	1998.01	-8.70833
	1998.03	1.1	3.87879	1998.01	-4.625
	1998.03	1.2	3.54167	1998.01	-7.5
	1998.03	1.3	3.36842	1998.01	-9.45833
	1998.03	1.4	4.8	1998.02	-45.25
	1998.03	1.5	6.69231	1998.02	-12.9167
	1998.03	1.6	8595.63	1998.02	-12.3333
	1998.03	1.7	6647.63	1998.02	-14.2917
	1998.03	1.8	4411.13	1998.03	-3.66667
	1998.03	1.9	1893.13	1998.03	-6.08333
	1998.03	2	746.385	1998.03	-4.41667
	1998.03	2.1	413.636	1998.04	-4.45833
	1998.03	2.2	304.273	1998.04	-0.208333
	1998.03	2.3	NaN	1998.04	-2.5
	1998.03	2.4	NaN	1998.04	-15.75
	1998.03	2.5	NaN	1998.05	-15.375
	1998.03	2.6	NaN	1998.05	7.625
	1998.03	2.7	NaN	1998.05	-3.625
	1998.03	2.8	NaN	1998.05	-4.25
	1998.03	2.9	NaN	1998.06	2.41667
	1998.03	3	NaN	1998.06	-2.91667
	1998.03	3.1	NaN	1998.06	5.95833
	1998.03	3.2	NaN	1998.07	-3.125
	1998.03	3.3	NaN	1998.07	-3.41667
	1998.03	3.4	NaN	1998.07	-6.625
	1998.03	3.5	NaN	1998.07	4.66667
	1998.03	3.6	NaN	1998.08	0.958333
	1998.03	3.7	NaN	1998.08	-37.375
	1998.03	3.8	NaN	1998.08	-19.375
	1998.03	3.9	NaN	1998.08	-8
	1998.03	4	NaN	1998.09	-5.20833
	1998.03	4.1	NaN	1998.09	-8.5
	1998.03	4.2	NaN	1998.09	-21.875
	1998.03	4.3	NaN	1998.1	10.9167
	1998.03	4.4	NaN	1998.1	3.41667
	1998.03	4.5	NaN	1998.1	9.16667
	1998.03	4.6	NaN	1998.1	1.625
	1998.03	4.7	NaN	1998.11	-15.75
	1998.03	4.8	NaN	1998.11	-10.1667
	1998.03	4.9	NaN	1998.11	-17.3333
	1998.03	5	NaN	1998.12	-17.875
	1998.03	5.1	NaN	1998.12	-13.5833
	1998.03	5.2	NaN	1998.12	-9.25
	1998.03	5.3	NaN	1998.12	-10.7083
	1998.03	5.4	NaN	1998.13	0.541667
	1998.03	5.5	NaN	1998.13	-18.375
	1998.03	5.6	NaN	1998.13	-57.4167
	1998.03	5.7	NaN	1998.13	-34.4167
	1998.03	5.8	NaN	1998.14	-25.9583
	1998.03	5.9	NaN	1998.14	-9.58333
	1998.03	6	NaN	1998.14	-6.25
	1998.03	6.1	NaN	1998.15	-10.625
	1998.03	6.2	NaN	1998.15	-9.04167
	1998.03	6.3	NaN	1998.15	-4.45833
	1998.03	6.4	NaN	1998.15	2.58333
	1998.03	6.5	NaN	1998.16	1.33333
	1998.03	6.6	NaN	1998.16	-9.375
	1998.03	6.7	NaN	1998.16	-17.125
	1998.03	6.8	NaN	1998.16	-23.6667
	1998.03	6.9	NaN	1998.17	-18.6667
	1998.03	7	NaN	1998.17	-19.6667
	1998.04	1	NaN	1998.17	-3.625
	1998.04	1.1	NaN	1998.18	9.33333
	1998.04	1.2	NaN	1998.18	-3.25
	1998.04	1.3	NaN	1998.18	11.2083
	1998.04	1.4	NaN	1998.18	5.125
	1998.04	1.5	NaN	1998.19	-32.8333
	1998.04	1.6	NaN	1998.19	-67.0833
	1998.04	1.7	NaN	1998.19	-45.5417
	1998.04	1.8	NaN	1998.19	-40.75
	1998.04	1.9	NaN	1998.2	-33.25
	1998.04	2	NaN	1998.2	-42.9167
	1998.04	2.1	NaN	1998.2	-36.5
	1998.04	2.2	NaN	1998.21	-20.125
	1998.04	2.3	NaN	1998.21	-18.6667
	1998.04	2.4	NaN	1998.21	-11.9583
	1998.04	2.5	NaN	1998.21	-13.125
	1998.04	2.6	NaN	1998.22	-40.0417
	1998.04	2.7	NaN	1998.22	-33.5417
	1998.04	2.8	NaN	1998.22	-19.7917
	1998.04	2.9	NaN	1998.22	-16.125
	1998.04	3	NaN	1998.23	-30.0417
	1998.04	3.1	NaN	1998.23	-19.25
	1998.04	3.2	NaN	1998.23	-24.875
	1998.04	3.3	NaN	1998.24	-19.25
	1998.04	3.4	NaN	1998.24	-31.4583
	1998.04	3.5	NaN	1998.24	-29.9583
	1998.04	3.6	NaN	1998.24	-17.875
	1998.04	3.7	NaN	1998.25	-6.08333
	1998.04	3.8	NaN	1998.25	0.416667
	1998.04	3.9	NaN	1998.25	-3.08333
	1998.04	4	NaN	1998.25	-10.7083
	1998.04	4.1	NaN	1998.26	-1.04167
	1998.04	4.2	NaN	1998.26	0.916667
	1998.04	4.3	NaN	1998.26	-0.333333
	1998.04	4.4	NaN	1998.27	-4.58333
	1998.04	4.5	NaN	1998.27	-10.2083
	1998.04	4.6	NaN	1998.27	-11.8333
	1998.04	4.7	NaN	1998.27	-19.375
	1998.04	4.8	NaN	1998.28	-22.125
	1998.04	4.9	NaN	1998.28	-2.29167
	1998.04	5	NaN	1998.28	-9.45833
	1998.04	5.1	NaN	1998.28	2.70833
	1998.04	5.2	NaN	1998.29	8.70833
	1998.04	5.3	NaN	1998.29	-8.25
	1998.04	5.4	NaN	1998.29	-9.04167
	1998.04	5.5	NaN	1998.3	-2.375
	1998.04	5.6	NaN	1998.3	-10.625
	1998.04	5.7	NaN	1998.3	-9.16667
	1998.04	5.8	NaN	1998.3	-7.45833
	1998.04	5.9	NaN	1998.31	1.5
	1998.04	6	NaN	1998.31	-38.25
	1998.04	6.1	NaN	1998.31	-28.3333
	1998.04	6.2	NaN	1998.32	-38.875
	1998.04	6.3	NaN	1998.32	-27.1667
	1998.04	6.4	NaN	1998.32	-20.0417
	1998.04	6.5	NaN	1998.32	-12.1667
	1998.04	6.6	NaN	1998.33	3.04167
	1998.04	6.7	NaN	1998.33	-0.375
	1998.04	6.8	NaN	1998.33	-35.6667
	1998.04	6.9	NaN	1998.33	-53.75
	1998.04	7	NaN	1998.34	-118.083
	1998.04	1	2.999	1998.34	-93.5417
	1998.04	1.1	311.813	1998.34	-63.0417
	1998.04	1.2	1262.58	1998.35	-40.0833
	1998.04	1.3	1774.14	1998.35	-42.5417
	1998.04	1.4	1521.89	1998.35	-42.625
	1998.04	1.5	1033.46	1998.35	-35.5
	1998.04	1.6	867.838	1998.36	-30.2917
	1998.04	1.7	751.047	1998.36	-36.875
	1998.04	1.8	501.765	1998.36	-24.875
	1998.04	1.9	284.534	1998.36	-17.75
	1998.04	2	117.913	1998.37	-1.5
	1998.04	2.1	104.599	1998.37	-5
	1998.04	2.2	77.6257	1998.37	-17.1667
	1998.04	2.3	84.4611	1998.38	-19.1667
	1998.04	2.4	92.963	1998.38	-20.4583
	1998.04	2.5	102.651	1998.38	-11.5
	1998.04	2.6	92.7972	1998.38	-25.2917
	1998.04	2.7	73.0465	1998.39	-18.4167
	1998.04	2.8	73.9076	1998.39	-23.625
	1998.04	2.9	38.9189	1998.39	-23.2083
	1998.04	3	43.6697	1998.39	-22.9167
	1998.04	3.1	55.3579	1998.4	-21.3333
	1998.04	3.2	55.3878	1998.4	-11.5833
	1998.04	3.3	65.1882	1998.4	-2.33333
	1998.04	3.4	94.1573	1998.41	3.95833
	1998.04	3.5	173.475	1998.41	-21.8333
	1998.04	3.6	304.025	1998.41	-16.1667
	1998.04	3.7	1167.34	1998.41	-3.45833
	1998.04	3.8	784.805	1998.42	1.5
	1998.04	3.9	2427.65	1998.42	-1.91667
	1998.04	4	3236.49	1998.42	-16.2917
	1998.04	4.1	3985.48	1998.42	-6.375
	1998.04	4.2	5184.23	1998.43	-8.20833
	1998.04	4.3	6236.83	1998.43	-30.4583
	1998.04	4.4	6078.36	1998.43	-28.25
	1998.04	4.5	6005.55	1998.44	-15.5
	1998.04	4.6	5277.68	1998.44	-9.41667
	1998.04	4.7	7301.69	1998.44	-7.25
	1998.04	4.8	6733.84	1998.44	-12.6667
	1998.04	4.9	5163.12	1998.45	-1.79167
	1998.04	5	4896.09	1998.45	-26.625
	1998.04	5.1	4250.94	1998.45	-13.0417
	1998.04	5.2	4320.65	1998.45	-10.0417
	1998.04	5.3	3957.08	1998.46	-1.41667
	1998.04	5.4	2106.56	1998.46	10.75
	1998.04	5.5	2443.49	1998.46	3.04167
	1998.04	5.6	2270.57	1998.47	-6.125
	1998.04	5.7	1121.16	1998.47	-22.5417
	1998.04	5.8	1346.67	1998.47	-22.375
	1998.04	5.9	1061.69	1998.47	-11.625
	1998.04	6	759.188	1998.48	-12.125
	1998.04	6.1	965.682	1998.48	7.20833
	1998.04	6.2	399.026	1998.48	-42.9583
	1998.04	6.3	585.265	1998.48	-15.1667
	1998.04	6.4	173.784	1998.49	-13.0417
	1998.04	6.5	129.515	1998.49	-6.5
	1998.04	6.6	128.854	1998.49	-2.375
	1998.04	6.7	74.5455	1998.5	3.91667
	1998.04	6.8	74.7105	1998.5	-7.66667
	1998.04	6.9	52.8182	1998.5	-9.16667
	1998.04	7	47.525	1998.5	-21.9167
	1998.05	1	NaN	1998.51	-12.625
	1998.05	1.1	NaN	1998.51	-17.8333
	1998.05	1.2	NaN	1998.51	-15.8333
	1998.05	1.3	NaN	1998.52	-4.29167
	1998.05	1.4	NaN	1998.52	-5.83333
	1998.05	1.5	NaN	1998.52	-9.79167
	1998.05	1.6	NaN	1998.52	-8.20833
	1998.05	1.7	NaN	1998.53	-14.7083
	1998.05	1.8	NaN	1998.53	-6.125
	1998.05	1.9	NaN	1998.53	2.16667
	1998.05	2	NaN	1998.53	11.0833
	1998.05	2.1	NaN	1998.54	-36.125
	1998.05	2.2	NaN	1998.54	-30.625
	1998.05	2.3	NaN	1998.54	-12.875
	1998.05	2.4	NaN	1998.55	-11.6667
	1998.05	2.5	NaN	1998.55	-8.375
	1998.05	2.6	NaN	1998.55	-6.20833
	1998.05	2.7	NaN	1998.55	-3.16667
	1998.05	2.8	NaN	1998.56	-34
	1998.05	2.9	NaN	1998.56	-23.6667
	1998.05	3	NaN	1998.56	-20.7083
	1998.05	3.1	NaN	1998.56	-11.1667
	1998.05	3.2	NaN	1998.57	-5.54167
	1998.05	3.3	NaN	1998.57	4.625
	1998.05	3.4	NaN	1998.57	1.91667
	1998.05	3.5	NaN	1998.58	7.375
	1998.05	3.6	NaN	1998.58	-6.83333
	1998.05	3.7	NaN	1998.58	0.291667
	1998.05	3.8	NaN	1998.58	3.125
	1998.05	3.9	NaN	1998.59	8.875
	1998.05	4	NaN	1998.59	-1.20833
	1998.05	4.1	NaN	1998.59	2.625
	1998.05	4.2	NaN	1998.59	-72.8333
	1998.05	4.3	NaN	1998.6	-69.7083
	1998.05	4.4	NaN	1998.6	-38.25
	1998.05	4.5	NaN	1998.6	-19.125
	1998.05	4.6	NaN	1998.61	-9.66667
	1998.05	4.7	NaN	1998.61	-10.6667
	1998.05	4.8	NaN	1998.61	-4.08333
	1998.05	4.9	NaN	1998.61	-7.33333
	1998.05	5	NaN	1998.62	-8.04167
	1998.05	5.1	NaN	1998.62	-11.4583
	1998.05	5.2	NaN	1998.62	-6.875
	1998.05	5.3	NaN	1998.62	-3.29167
	1998.05	5.4	NaN	1998.63	-4.54167
	1998.05	5.5	NaN	1998.63	-4.125
	1998.05	5.6	NaN	1998.63	-33.375
	1998.05	5.7	NaN	1998.64	-14.5417
	1998.05	5.8	NaN	1998.64	-23.3333
	1998.05	5.9	NaN	1998.64	-23.4583
	1998.05	6	NaN	1998.64	-17.5833
	1998.05	6.1	NaN	1998.65	-9.66667
	1998.05	6.2	NaN	1998.65	-20.8333
	1998.05	6.3	NaN	1998.65	-129.292
	1998.05	6.4	NaN	1998.65	-67.5417
	1998.05	6.5	NaN	1998.66	-53.5
	1998.05	6.6	NaN	1998.66	-44.4583
	1998.05	6.7	NaN	1998.66	-46.7917
	1998.05	6.8	NaN	1998.67	-34.0417
	1998.05	6.9	NaN	1998.67	-23.0833
	1998.05	7	NaN	1998.67	-18.25
	1998.05	1	NaN	1998.67	-4.70833
	1998.05	1.1	6.3908	1998.68	-4.5
	1998.05	1.2	1658.51	1998.68	-9.45833
	1998.05	1.3	1278.07	1998.68	-8.91667
	1998.05	1.4	543.576	1998.68	-26.0417
	1998.05	1.5	193.231	1998.69	-17.5
	1998.05	1.6	52.1667	1998.69	-6.45833
	1998.05	1.7	12.6316	1998.69	6.625
	1998.05	1.8	10.4706	1998.7	-21.8333
	1998.05	1.9	16.3571	1998.7	-20.75
	1998.05	2	NaN	1998.7	-16.2083
	1998.05	2.1	NaN	1998.7	-15.0833
	1998.05	2.2	NaN	1998.71	-12.4583
	1998.05	2.3	NaN	1998.71	-0.625
	1998.05	2.4	NaN	1998.71	-17.75
	1998.05	2.5	NaN	1998.72	-23.7917
	1998.05	2.6	NaN	1998.72	-14.875
	1998.05	2.7	NaN	1998.72	-16.5833
	1998.05	2.8	NaN	1998.72	-10.5417
	1998.05	2.9	NaN	1998.73	-19.4583
	1998.05	3	NaN	1998.73	-35.375
	1998.05	3.1	NaN	1998.73	-118.292
	1998.05	3.2	NaN	1998.73	-54.2917
	1998.05	3.3	NaN	1998.74	-44
	1998.05	3.4	NaN	1998.74	-24.0417
	1998.05	3.5	NaN	1998.74	-21.8333
	1998.05	3.6	NaN	1998.75	-11.2917
	1998.05	3.7	NaN	1998.75	-44.25
	1998.05	3.8	NaN	1998.75	-28.6667
	1998.05	3.9	NaN	1998.75	-39.2917
	1998.05	4	NaN	1998.76	-20.4583
	1998.05	4.1	NaN	1998.76	-11.875
	1998.05	4.2	NaN	1998.76	-0.458333
	1998.05	4.3	NaN	1998.76	-29.25
	1998.05	4.4	NaN	1998.77	-39.1667
	1998.05	4.5	NaN	1998.77	-38.0417
	1998.05	4.6	NaN	1998.77	-24.9167
	1998.05	4.7	NaN	1998.78	-18.1667
	1998.05	4.8	NaN	1998.78	-21.0417
	1998.05	4.9	NaN	1998.78	-14.2083
	1998.05	5	NaN	1998.78	-4.125
	1998.05	5.1	NaN	1998.79	1.41667
	1998.05	5.2	NaN	1998.79	-5.58333
	1998.05	5.3	NaN	1998.79	-9.91667
	1998.05	5.4	NaN	1998.79	-8.41667
	1998.05	5.5	NaN	1998.8	-77.3333
	1998.05	5.6	NaN	1998.8	-52.4167
	1998.05	5.7	NaN	1998.8	-49.75
	1998.05	5.8	NaN	1998.81	-39.0833
	1998.05	5.9	NaN	1998.81	-30.9167
	1998.05	6	NaN	1998.81	-34.5
	1998.05	6.1	NaN	1998.81	-36.6667
	1998.05	6.2	NaN	1998.82	-16.6667
	1998.05	6.3	NaN	1998.82	-11.25
	1998.05	6.4	NaN	1998.82	-10.75
	1998.05	6.5	NaN	1998.82	-7.45833
	1998.05	6.6	NaN	1998.83	-8.75
	1998.05	6.7	NaN	1998.83	-4.375
	1998.05	6.8	NaN	1998.83	-3.875
	1998.05	6.9	NaN	1998.84	-3.20833
	1998.05	7	NaN	1998.84	-2.58333
	1998.06	1	3.12821	1998.84	-8.5
	1998.06	1.1	284.602	1998.84	-17
	1998.06	1.2	1206.83	1998.85	-45.1667
	1998.06	1.3	1809.31	1998.85	-45.125
	1998.06	1.4	1463.25	1998.85	-68.625
	1998.06	1.5	1070.42	1998.85	-102.667
	1998.06	1.6	859.049	1998.86	-57.0833
	1998.06	1.7	568.438	1998.86	-30.0417
	1998.06	1.8	478.267	1998.86	-17.9167
	1998.06	1.9	249.536	1998.87	-81.5
	1998.06	2	198.794	1998.87	-83.2083
	1998.06	2.1	92.6257	1998.87	-44.5833
	1998.06	2.2	83.6145	1998.87	-34.2917
	1998.06	2.3	100.395	1998.88	-18.5833
	1998.06	2.4	117.242	1998.88	-8.5
	1998.06	2.5	91.2676	1998.88	-5.54167
	1998.06	2.6	92.7176	1998.88	-8.91667
	1998.06	2.7	85.3934	1998.89	-12.9167
	1998.06	2.8	66.6667	1998.89	-7.58333
	1998.06	2.9	54.2404	1998.89	-10.7083
	1998.06	3	51.0594	1998.9	-16.0417
	1998.06	3.1	33.5263	1998.9	-14.0833
	1998.06	3.2	49.3523	1998.9	-12.5417
	1998.06	3.3	51.3412	1998.9	-10.9167
	1998.06	3.4	64.0617	1998.91	-4.83333
	1998.06	3.5	125.171	1998.91	-0.291667
	1998.06	3.6	171.853	1998.91	-3.16667
	1998.06	3.7	238.438	1998.92	-13.6667
	1998.06	3.8	561.908	1998.92	-11.2083
	1998.06	3.9	385.794	1998.92	-8.41667
	1998.06	4	716.419	1998.92	-12.9167
	1998.06	4.1	948.153	1998.93	-22.3333
	1998.06	4.2	1805.38	1998.93	-17.5833
	1998.06	4.3	2571.04	1998.93	-8.625
	1998.06	4.4	3246.71	1998.93	-4.79167
	1998.06	4.5	3738	1998.94	-4.54167
	1998.06	4.6	4026.92	1998.94	-5.41667
	1998.06	4.7	4193.86	1998.94	-49.75
	1998.06	4.8	2215.74	1998.95	-14.375
	1998.06	4.9	2261.57	1998.95	2.58333
	1998.06	5	1444.81	1998.95	5.625
	1998.06	5.1	1576	1998.95	3.66667
	1998.06	5.2	837.744	1998.96	-3.54167
	1998.06	5.3	312.61	1998.96	1.83333
	1998.06	5.4	305.439	1998.96	7.66667
	1998.06	5.5	226.429	1998.96	4.54167
	1998.06	5.6	242.97	1998.97	-6.125
	1998.06	5.7	156.794	1998.97	3.5
	1998.06	5.8	63.5263	1998.97	9.58333
	1998.06	5.9	60.2308	1998.98	-9.875
	1998.06	6	55.7941	1998.98	1
	1998.06	6.1	60.4474	1998.98	-11.6667
	1998.06	6.2	53.7419	1998.98	-13.6667
	1998.06	6.3	76.4444	1998.99	-10.2917
	1998.06	6.4	52.4	1998.99	-4.125
	1998.06	6.5	47.6562	1998.99	-29.5833
	1998.06	6.6	36.5	1998.99	-15.125
	1998.06	6.7	39.7059	1999	-3.875
	1998.06	6.8	40.1667	1999	-3.33333
	1998.06	6.9	33.5938	1999	-7.45833
	1998.06	7	38.3556	1999.01	-4.125
	1998.06	1	NaN	1999.01	-18.25
	1998.06	1.1	NaN	1999.01	-23
	1998.06	1.2	NaN	1999.01	1
	1998.06	1.3	NaN	1999.02	-8.83333
	1998.06	1.4	NaN	1999.02	-12.3333
	1998.06	1.5	NaN	1999.02	-19.7917
	1998.06	1.6	NaN	1999.02	-13.6667
	1998.06	1.7	NaN	1999.03	-12.4167
	1998.06	1.8	NaN	1999.03	-3.29167
	1998.06	1.9	NaN	1999.03	-38.625
	1998.06	2	NaN	1999.04	-67.1667
	1998.06	2.1	NaN	1999.04	-42.0417
	1998.06	2.2	NaN	1999.04	-26.9583
	1998.06	2.3	NaN	1999.04	-14.875
	1998.06	2.4	NaN	1999.05	-12.5417
	1998.06	2.5	NaN	1999.05	-19.3333
	1998.06	2.6	NaN	1999.05	-13.5833
	1998.06	2.7	NaN	1999.05	-17.875
	1998.06	2.8	NaN	1999.06	-19
	1998.06	2.9	NaN	1999.06	-26.0833
	1998.06	3	NaN	1999.06	-38.3333
	1998.06	3.1	NaN	1999.07	-30.2917
	1998.06	3.2	NaN	1999.07	-15.375
	1998.06	3.3	NaN	1999.07	-26.8333
	1998.06	3.4	NaN	1999.07	-12.4583
	1998.06	3.5	NaN	1999.08	-7.875
	1998.06	3.6	NaN	1999.08	-6.58333
	1998.06	3.7	NaN	1999.08	-6.625
	1998.06	3.8	NaN	1999.08	-1.29167
	1998.06	3.9	NaN	1999.09	9.125
	1998.06	4	NaN	1999.09	5.91667
	1998.06	4.1	NaN	1999.09	-5.04167
	1998.06	4.2	NaN	1999.1	-16.875
	1998.06	4.3	NaN	1999.1	-14.625
	1998.06	4.4	NaN	1999.1	-18.0833
	1998.06	4.5	NaN	1999.1	-11.2917
	1998.06	4.6	NaN	1999.11	-5.08333
	1998.06	4.7	NaN	1999.11	-5.29167
	1998.06	4.8	NaN	1999.11	-4.04167
	1998.06	4.9	NaN	1999.12	-19.25
	1998.06	5	NaN	1999.12	-12.125
	1998.06	5.1	NaN	1999.12	-8.125
	1998.06	5.2	NaN	1999.12	-9.04167
	1998.06	5.3	NaN	1999.13	-4.875
	1998.06	5.4	NaN	1999.13	-18.2083
	1998.06	5.5	NaN	1999.13	-84.4583
	1998.06	5.6	NaN	1999.13	-76.7917
	1998.06	5.7	NaN	1999.14	-42.0417
	1998.06	5.8	NaN	1999.14	-24.3333
	1998.06	5.9	NaN	1999.14	-11.75
	1998.06	6	NaN	1999.15	-20.8333
	1998.06	6.1	NaN	1999.15	-14.2917
	1998.06	6.2	NaN	1999.15	-17.625
	1998.06	6.3	NaN	1999.15	-9.375
	1998.06	6.4	NaN	1999.16	-7.54167
	1998.06	6.5	NaN	1999.16	-11.875
	1998.06	6.6	NaN	1999.16	-69
	1998.06	6.7	NaN	1999.16	-47.7917
	1998.06	6.8	NaN	1999.17	-36.9167
	1998.06	6.9	NaN	1999.17	-34.0833
	1998.06	7	NaN	1999.17	-29.7917
	1998.07	1	3.00623	1999.18	-26.875
	1998.07	1.1	148.701	1999.18	-43.2917
	1998.07	1.2	667.7	1999.18	-26.375
	1998.07	1.3	1205.24	1999.18	-35.8333
	1998.07	1.4	1058.89	1999.19	-44.4583
	1998.07	1.5	622.342	1999.19	-23.8333
	1998.07	1.6	523.735	1999.19	-12.8333
	1998.07	1.7	462.847	1999.19	-12.2917
	1998.07	1.8	303.428	1999.2	-11.5
	1998.07	1.9	193.206	1999.2	-23.7083
	1998.07	2	88.6612	1999.2	-7.79167
	1998.07	2.1	81.5982	1999.21	-1.75
	1998.07	2.2	61.0606	1999.21	-1.08333
	1998.07	2.3	58.5761	1999.21	-7.16667
	1998.07	2.4	64.1477	1999.21	-13.9583
	1998.07	2.5	53.7857	1999.22	-3.375
	1998.07	2.6	66.8289	1999.22	1.33333
	1998.07	2.7	66.2895	1999.22	8.375
	1998.07	2.8	54.4857	1999.22	2.45833
	1998.07	2.9	44.5373	1999.23	2.08333
	1998.07	3	35.7188	1999.23	-7.29167
	1998.07	3.1	32.4828	1999.23	-0.916667
	1998.07	3.2	46.569	1999.24	1.45833
	1998.07	3.3	43.9623	1999.24	-12.25
	1998.07	3.4	78.4727	1999.24	-35.4583
	1998.07	3.5	130.188	1999.24	-30.125
	1998.07	3.6	144.244	1999.25	-24.5833
	1998.07	3.7	347.681	1999.25	-12.9583
	1998.07	3.8	336.4	1999.25	-13.5833
	1998.07	3.9	659.302	1999.25	-9.41667
	1998.07	4	477	1999.26	-13.8333
	1998.07	4.1	871	1999.26	-16.3333
	1998.07	4.2	1218.38	1999.26	-25
	1998.07	4.3	1119.73	1999.27	-7.70833
	1998.07	4.4	1297.36	1999.27	-2.66667
	1998.07	4.5	1579.13	1999.27	-4.29167
	1998.07	4.6	1896.27	1999.27	-15.5833
	1998.07	4.7	1307.44	1999.28	-5.54167
	1998.07	4.8	2112.06	1999.28	-2.625
	1998.07	4.9	1048.83	1999.28	-2.45833
	1998.07	5	2873.68	1999.28	0.375
	1998.07	5.1	1822.54	1999.29	12.375
	1998.07	5.2	771.967	1999.29	-52.5
	1998.07	5.3	1672.16	1999.29	-21.75
	1998.07	5.4	1928.88	1999.3	-20.7917
	1998.07	5.5	1141.44	1999.3	-23.2083
	1998.07	5.6	573.375	1999.3	-16.4583
	1998.07	5.7	677.12	1999.3	-5.70833
	1998.07	5.8	467.32	1999.31	0.708333
	1998.07	5.9	317.154	1999.31	-0.458333
	1998.07	6	167.542	1999.31	2.41667
	1998.07	6.1	241.045	1999.32	0.958333
	1998.07	6.2	89.3704	1999.32	-13.625
	1998.07	6.3	83.5714	1999.32	-26.4583
	1998.07	6.4	63.619	1999.32	-21.8333
	1998.07	6.5	56.9677	1999.33	-21
	1998.07	6.6	43.6842	1999.33	-17.5
	1998.07	6.7	49.4138	1999.33	-16.625
	1998.07	6.8	42.1053	1999.33	-13.9583
	1998.07	6.9	39.1212	1999.34	-3.54167
	1998.07	7	33.3939	1999.34	7.83333
	1998.07	1	3.23181	1999.34	-2.45833
	1998.07	1.1	496.64	1999.35	-6.70833
	1998.07	1.2	1706.46	1999.35	-2
	1998.07	1.3	2364.64	1999.35	6.33333
	1998.07	1.4	1789.88	1999.35	4.58333
	1998.07	1.5	1314.36	1999.36	1.91667
	1998.07	1.6	1084.71	1999.36	12.6667
	1998.07	1.7	710.19	1999.36	-22.2917
	1998.07	1.8	456.482	1999.36	-15.875
	1998.07	1.9	209.414	1999.37	-2.45833
	1998.07	2	221.043	1999.37	6.25
	1998.07	2.1	90.4457	1999.37	8.79167
	1998.07	2.2	91.6024	1999.38	3
	1998.07	2.3	99.85	1999.38	-8.5
	1998.07	2.4	115.569	1999.38	-1.29167
	1998.07	2.5	123.986	1999.38	5.375
	1998.07	2.6	104.068	1999.39	9.58333
	1998.07	2.7	64.3509	1999.39	12.5417
	1998.07	2.8	71.32	1999.39	20.875
	1998.07	2.9	42.5581	1999.39	-14.75
	1998.07	3	43.6667	1999.4	-2.29167
	1998.07	3.1	48.8537	1999.4	3.875
	1998.07	3.2	30.2051	1999.4	-3.04167
	1998.07	3.3	64	1999.41	9.66667
	1998.07	3.4	67.5312	1999.41	11.75
	1998.07	3.5	128.632	1999.41	4.33333
	1998.07	3.6	204.167	1999.41	15.9167
	1998.07	3.7	277.4	1999.42	8.79167
	1998.07	3.8	274.207	1999.42	14.625
	1998.07	3.9	582.893	1999.42	9.66667
	1998.07	4	1085.55	1999.42	11.625
	1998.07	4.1	295.64	1999.43	14.5417
	1998.07	4.2	1327.73	1999.43	17.625
	1998.07	4.3	2187.05	1999.43	12.2917
	1998.07	4.4	939.091	1999.44	-3.91667
	1998.07	4.5	1005.41	1999.44	-2.875
	1998.07	4.6	1753	1999.44	-0.791667
	1998.07	4.7	1942.86	1999.44	-2.25
	1998.07	4.8	1893.18	1999.45	1.91667
	1998.07	4.9	1502.16	1999.45	7.20833
	1998.07	5	1729.53	1999.45	19.3333
	1998.07	5.1	1190.4	1999.45	17.9583
	1998.07	5.2	1479.85	1999.46	15
	1998.07	5.3	1153.76	1999.46	15.0417
	1998.07	5.4	1699.93	1999.46	13.25
	1998.07	5.5	1728	1999.47	14.9583
	1998.07	5.6	687.722	1999.47	16.9167
	1998.07	5.7	477.615	1999.47	22.875
	1998.07	5.8	431.188	1999.47	9.95833
	1998.07	5.9	661.722	1999.48	7.33333
	1998.07	6	747.818	1999.48	14.0417
	1998.07	6.1	282.812	1999.48	12.75
	1998.07	6.2	320.154	1999.48	1.625
	1998.07	6.3	87.3571	1999.49	-17.7083
	1998.07	6.4	131.333	1999.49	-11.6667
	1998.07	6.5	NaN	1999.49	-6.66667
	1998.07	6.6	117.929	1999.5	-3.79167
	1998.07	6.7	93.8333	1999.5	-8
	1998.07	6.8	66.4615	1999.5	-17.9167
	1998.07	6.9	NaN	1999.5	-4.875
	1998.07	7	70	1999.51	6
	1998.08	1	NaN	1999.51	-3.75
	1998.08	1.1	NaN	1999.51	6.375
	1998.08	1.2	NaN	1999.52	-2.16667
	1998.08	1.3	NaN	1999.52	-7.25
	1998.08	1.4	NaN	1999.52	-1.16667
	1998.08	1.5	NaN	1999.52	0.625
	1998.08	1.6	NaN	1999.53	-12.875
	1998.08	1.7	NaN	1999.53	-3.20833
	1998.08	1.8	NaN	1999.53	8.66667
	1998.08	1.9	NaN	1999.53	-0.708333
	1998.08	2	NaN	1999.54	5.45833
	1998.08	2.1	NaN	1999.54	12.7083
	1998.08	2.2	NaN	1999.54	15
	1998.08	2.3	NaN	1999.55	20.25
	1998.08	2.4	NaN	1999.55	24.7917
	1998.08	2.5	NaN	1999.55	0.458333
	1998.08	2.6	NaN	1999.55	-26.4167
	1998.08	2.7	NaN	1999.56	-17.7917
	1998.08	2.8	NaN	1999.56	-11.3333
	1998.08	2.9	NaN	1999.56	-10.4167
	1998.08	3	NaN	1999.56	-6.95833
	1998.08	3.1	NaN	1999.57	4.125
	1998.08	3.2	NaN	1999.57	-6.70833
	1998.08	3.3	NaN	1999.57	-10.7917
	1998.08	3.4	NaN	1999.58	-10.4167
	1998.08	3.5	NaN	1999.58	-33.7917
	1998.08	3.6	NaN	1999.58	-14.875
	1998.08	3.7	NaN	1999.58	-13.9167
	1998.08	3.8	NaN	1999.59	-3.625
	1998.08	3.9	NaN	1999.59	-0.166667
	1998.08	4	NaN	1999.59	3.70833
	1998.08	4.1	NaN	1999.59	2.375
	1998.08	4.2	NaN	1999.6	-15
	1998.08	4.3	NaN	1999.6	-11.25
	1998.08	4.4	NaN	1999.6	-34.75
	1998.08	4.5	NaN	1999.61	1.08333
	1998.08	4.6	NaN	1999.61	1.33333
	1998.08	4.7	NaN	1999.61	1.125
	1998.08	4.8	NaN	1999.61	-5.875
	1998.08	4.9	NaN	1999.62	6.45833
	1998.08	5	NaN	1999.62	13.4583
	1998.08	5.1	NaN	1999.62	-9
	1998.08	5.2	NaN	1999.62	-25.25
	1998.08	5.3	NaN	1999.63	-27.875
	1998.08	5.4	NaN	1999.63	-19.8333
	1998.08	5.5	NaN	1999.63	-37
	1998.08	5.6	NaN	1999.64	-22
	1998.08	5.7	NaN	1999.64	-27
	1998.08	5.8	NaN	1999.64	-53.125
	1998.08	5.9	NaN	1999.64	-41.625
	1998.08	6	NaN	1999.65	-14.8333
	1998.08	6.1	NaN	1999.65	-18.1667
	1998.08	6.2	NaN	1999.65	-15.5417
	1998.08	6.3	NaN	1999.65	-18.0833
	1998.08	6.4	NaN	1999.66	-13.9583
	1998.08	6.5	NaN	1999.66	-9
	1998.08	6.6	NaN	1999.66	-11.5833
	1998.08	6.7	NaN	1999.67	-39.5417
	1998.08	6.8	NaN	1999.67	-22.4583
	1998.08	6.9	NaN	1999.67	-20.25
	1998.08	7	NaN	1999.67	-14.6667
	1998.08	1	2.97467	1999.68	-9.45833
	1998.08	1.1	265.152	1999.68	3.41667
	1998.08	1.2	1094.19	1999.68	-6.83333
	1998.08	1.3	1617.55	1999.68	-13.5
	1998.08	1.4	1248.75	1999.69	4.625
	1998.08	1.5	923.107	1999.69	-3.625
	1998.08	1.6	629.954	1999.69	-11.6667
	1998.08	1.7	513.819	1999.7	-16.4167
	1998.08	1.8	298.985	1999.7	-60.4167
	1998.08	1.9	217.593	1999.7	-42.2917
	1998.08	2	111.165	1999.7	-30.0417
	1998.08	2.1	76.1884	1999.71	-45.9167
	1998.08	2.2	67.9835	1999.71	-24.9583
	1998.08	2.3	72.6514	1999.71	-23.2083
	1998.08	2.4	80.1288	1999.72	-19.5
	1998.08	2.5	83.7516	1999.72	-17.2083
	1998.08	2.6	88.7899	1999.72	-7.375
	1998.08	2.7	68.3308	1999.72	-18.9167
	1998.08	2.8	50.8923	1999.73	-96.9167
	1998.08	2.9	58.8362	1999.73	-39.9167
	1998.08	3	40.991	1999.73	-16.2917
	1998.08	3.1	36.8349	1999.73	-11.9167
	1998.08	3.2	51.4839	1999.74	-44.5
	1998.08	3.3	46.0306	1999.74	-38.625
	1998.08	3.4	75.011	1999.74	-30.0833
	1998.08	3.5	84.8049	1999.75	-40.25
	1998.08	3.6	98.8721	1999.75	-18.5833
	1998.08	3.7	242.655	1999.75	-19.7083
	1998.08	3.8	220.514	1999.75	-14.2917
	1998.08	3.9	869.781	1999.76	-18.9583
	1998.08	4	2803.1	1999.76	-11.8333
	1998.08	4.1	5043.06	1999.76	-8.91667
	1998.08	4.2	7742.32	1999.76	-2.75
	1998.08	4.3	9248.9	1999.77	-7.625
	1998.08	4.4	9682.05	1999.77	2.08333
	1998.08	4.5	11283.5	1999.77	-37.875
	1998.08	4.6	12246.2	1999.78	-37.0417
	1998.08	4.7	8649.29	1999.78	-48.5
	1998.08	4.8	8058.79	1999.78	-43.3333
	1998.08	4.9	6943.27	1999.78	-32.5417
	1998.08	5	4853.1	1999.79	-46.4583
	1998.08	5.1	4140.02	1999.79	-33.0417
	1998.08	5.2	1757.71	1999.79	-33.375
	1998.08	5.3	1039.14	1999.79	-15.5
	1998.08	5.4	884.86	1999.8	-14.4167
	1998.08	5.5	508.163	1999.8	1.625
	1998.08	5.6	605.595	1999.8	9.20833
	1998.08	5.7	220.542	1999.81	-133.625
	1998.08	5.8	91.8611	1999.81	-64.9167
	1998.08	5.9	96.9778	1999.81	-57.6667
	1998.08	6	105.643	1999.81	-44.9583
	1998.08	6.1	91.4359	1999.82	-28.8333
	1998.08	6.2	88.439	1999.82	-47.0833
	1998.08	6.3	49.2821	1999.82	-44.9167
	1998.08	6.4	51.7895	1999.82	-33.0833
	1998.08	6.5	44.5128	1999.83	-26.9583
	1998.08	6.6	39.5152	1999.83	-9.20833
	1998.08	6.7	36.9348	1999.83	-14.7917
	1998.08	6.8	31.9429	1999.84	-15.7917
	1998.08	6.9	33.119	1999.84	-9
	1998.08	7	33.9524	1999.84	-1.08333
	1998.09	1	NaN	1999.84	4.45833
	1998.09	1.1	NaN	1999.85	-1.375
	1998.09	1.2	NaN	1999.85	-38.2083
	1998.09	1.3	NaN	1999.85	-51.5
	1998.09	1.4	NaN	1999.85	-45.75
	1998.09	1.5	NaN	1999.86	-24.5417
	1998.09	1.6	NaN	1999.86	-41.7917
	1998.09	1.7	NaN	1999.86	-34.2917
	1998.09	1.8	NaN	1999.87	-66.9583
	1998.09	1.9	NaN	1999.87	-61.9583
	1998.09	2	NaN	1999.87	-29
	1998.09	2.1	NaN	1999.87	-36.9583
	1998.09	2.2	NaN	1999.88	-30.1667
	1998.09	2.3	NaN	1999.88	-31.4167
	1998.09	2.4	NaN	1999.88	-34.2083
	1998.09	2.5	NaN	1999.88	-15.625
	1998.09	2.6	NaN	1999.89	-12.9583
	1998.09	2.7	NaN	1999.89	-12.4167
	1998.09	2.8	NaN	1999.89	-23.9583
	1998.09	2.9	NaN	1999.9	-23.125
	1998.09	3	NaN	1999.9	-13.0417
	1998.09	3.1	NaN	1999.9	-14.0417
	1998.09	3.2	NaN	1999.9	1.70833
	1998.09	3.3	NaN	1999.91	-3.66667
	1998.09	3.4	NaN	1999.91	-2.16667
	1998.09	3.5	NaN	1999.91	6
	1998.09	3.6	NaN	1999.92	4.83333
	1998.09	3.7	NaN	1999.92	12.8333
	1998.09	3.8	NaN	1999.92	-6.54167
	1998.09	3.9	NaN	1999.92	-18.6667
	1998.09	4	NaN	1999.93	-24.2917
	1998.09	4.1	NaN	1999.93	-18.7083
	1998.09	4.2	NaN	1999.93	-13.8333
	1998.09	4.3	NaN	1999.93	-15.4167
	1998.09	4.4	NaN	1999.94	-17.875
	1998.09	4.5	NaN	1999.94	-14.4167
	1998.09	4.6	NaN	1999.94	-11.125
	1998.09	4.7	NaN	1999.95	-13.1667
	1998.09	4.8	NaN	1999.95	-46.1667
	1998.09	4.9	NaN	1999.95	-22.7917
	1998.09	5	NaN	1999.95	-4.125
	1998.09	5.1	NaN	1999.96	-3.75
	1998.09	5.2	NaN	1999.96	-3.83333
	1998.09	5.3	NaN	1999.96	3.91667
	1998.09	5.4	NaN	1999.96	1.625
	1998.09	5.5	NaN	1999.97	8.45833
	1998.09	5.6	NaN	1999.97	8.375
	1998.09	5.7	NaN	1999.97	9.45833
	1998.09	5.8	NaN	1999.98	24.0417
	1998.09	5.9	NaN	1999.98	13.5
	1998.09	6	NaN	1999.98	-0.5
	1998.09	6.1	NaN	1999.98	3.79167
	1998.09	6.2	NaN	1999.99	2.5
	1998.09	6.3	NaN	1999.99	0.75
	1998.09	6.4	NaN	1999.99	-3.70833
	1998.09	6.5	NaN	1999.99	10.4583
	1998.09	6.6	NaN	2000	-18.5
	1998.09	6.7	NaN	2000	-29.9583
	1998.09	6.8	NaN	2000	-19.0417
	1998.09	6.9	NaN	2000.01	-16.875
	1998.09	7	NaN	2000.01	-14.9583
	1998.09	1	NaN	2000.01	-25.25
	1998.09	1.1	NaN	2000.01	-22.1667
	1998.09	1.2	NaN	2000.02	-21.2917
	1998.09	1.3	NaN	2000.02	-12.625
	1998.09	1.4	NaN	2000.02	-3.83333
	1998.09	1.5	NaN	2000.02	-0.333333
	1998.09	1.6	NaN	2000.03	-17.75
	1998.09	1.7	NaN	2000.03	-44.375
	1998.09	1.8	NaN	2000.03	-22.625
	1998.09	1.9	NaN	2000.04	-15.375
	1998.09	2	NaN	2000.04	-10.7083
	1998.09	2.1	NaN	2000.04	-10.5
	1998.09	2.2	NaN	2000.04	-3.45833
	1998.09	2.3	NaN	2000.05	0.333333
	1998.09	2.4	NaN	2000.05	7.45833
	1998.09	2.5	NaN	2000.05	-1.29167
	1998.09	2.6	NaN	2000.05	2.16667
	1998.09	2.7	NaN	2000.06	-11.75
	1998.09	2.8	NaN	2000.06	-62.8333
	1998.09	2.9	NaN	2000.06	-40.1667
	1998.09	3	NaN	2000.07	-28.0833
	1998.09	3.1	NaN	2000.07	-15.3333
	1998.09	3.2	NaN	2000.07	4.33333
	1998.09	3.3	NaN	2000.07	-28.25
	1998.09	3.4	NaN	2000.08	-25.625
	1998.09	3.5	NaN	2000.08	-18.5
	1998.09	3.6	NaN	2000.08	-11.9167
	1998.09	3.7	NaN	2000.08	-5.5
	1998.09	3.8	NaN	2000.09	-6.70833
	1998.09	3.9	NaN	2000.09	-3.58333
	1998.09	4	NaN	2000.09	-0.166667
	1998.09	4.1	NaN	2000.1	-0.416667
	1998.09	4.2	NaN	2000.1	-27.7917
	1998.09	4.3	NaN	2000.1	-34.9583
	1998.09	4.4	NaN	2000.1	-23.5833
	1998.09	4.5	NaN	2000.11	-18.25
	1998.09	4.6	NaN	2000.11	-12.5833
	1998.09	4.7	NaN	2000.11	-14.3333
	1998.09	4.8	NaN	2000.11	-75.5
	1998.09	4.9	NaN	2000.12	-48.5417
	1998.09	5	NaN	2000.12	-43.2083
	1998.09	5.1	NaN	2000.12	-32
	1998.09	5.2	NaN	2000.13	-20.75
	1998.09	5.3	NaN	2000.13	-21.6667
	1998.09	5.4	NaN	2000.13	-13
	1998.09	5.5	NaN	2000.13	-5.16667
	1998.09	5.6	NaN	2000.14	0.291667
	1998.09	5.7	NaN	2000.14	-1.04167
	1998.09	5.8	NaN	2000.14	1.70833
	1998.09	5.9	NaN	2000.14	2.625
	1998.09	6	NaN	2000.15	-13.6667
	1998.09	6.1	NaN	2000.15	-19.1667
	1998.09	6.2	NaN	2000.15	-15.7083
	1998.09	6.3	NaN	2000.16	-12.7917
	1998.09	6.4	NaN	2000.16	-21.5
	1998.09	6.5	NaN	2000.16	-13.6667
	1998.09	6.6	NaN	2000.16	-22.125
	1998.09	6.7	NaN	2000.17	-17.75
	1998.09	6.8	NaN	2000.17	-5.91667
	1998.09	6.9	NaN	2000.17	-0.333333
	1998.09	7	NaN	2000.17	0.0833333
	1998.1	1	3.17798	2000.18	-8.29167
	1998.1	1.1	306.273	2000.18	-26.8333
	1998.1	1.2	1163.53	2000.18	-28.4167
	1998.1	1.3	1576.18	2000.19	-13.5833
	1998.1	1.4	1386.97	2000.19	-14.5833
	1998.1	1.5	843.033	2000.19	-36.4167
	1998.1	1.6	672.242	2000.19	-18.6667
	1998.1	1.7	515.452	2000.2	-12.5833
	1998.1	1.8	320.147	2000.2	-12.6667
	1998.1	1.9	151.17	2000.2	-5.5
	1998.1	2	125.35	2000.2	11.9167
	1998.1	2.1	74.0459	2000.21	12.625
	1998.1	2.2	92.5301	2000.21	9.66667
	1998.1	2.3	91.6845	2000.21	2.41667
	1998.1	2.4	96.5669	2000.22	7
	1998.1	2.5	97.9673	2000.22	16.3333
	1998.1	2.6	82.5693	2000.22	20.375
	1998.1	2.7	56.5349	2000.22	2
	1998.1	2.8	59.661	2000.23	-2.79167
	1998.1	2.9	43.7064	2000.23	-9.29167
	1998.1	3	35.4907	2000.23	-0.791667
	1998.1	3.1	44.2268	2000.23	1.58333
	1998.1	3.2	30.3196	2000.24	1.16667
	1998.1	3.3	39.6818	2000.24	4.625
	1998.1	3.4	44.7209	2000.24	-2.08333
	1998.1	3.5	68.9873	2000.25	-38.7083
	1998.1	3.6	155.841	2000.25	-17.875
	1998.1	3.7	364.301	2000.25	-40.0833
	1998.1	3.8	685.928	2000.25	-23.5417
	1998.1	3.9	1551.09	2000.26	-37.5833
	1998.1	4	2191.17	2000.26	-33.7083
	1998.1	4.1	2529.84	2000.26	-65.7917
	1998.1	4.2	3212.95	2000.27	-161.625
	1998.1	4.3	3383.21	2000.27	-65.2917
	1998.1	4.4	3732.05	2000.27	-36
	1998.1	4.5	3421.6	2000.27	-50.7917
	1998.1	4.6	3469.12	2000.28	-30.875
	1998.1	4.7	3744.55	2000.28	-16.7917
	1998.1	4.8	5210.8	2000.28	-14.375
	1998.1	4.9	6081.71	2000.28	-2
	1998.1	5	4899.26	2000.29	1.33333
	1998.1	5.1	5623.94	2000.29	-47.2083
	1998.1	5.2	6283.84	2000.29	-23.4167
	1998.1	5.3	5573.62	2000.3	-7.625
	1998.1	5.4	4080.96	2000.3	-6.70833
	1998.1	5.5	2457.09	2000.3	-12.9167
	1998.1	5.6	1970	2000.3	-3.45833
	1998.1	5.7	3065.55	2000.31	0.583333
	1998.1	5.8	2184.95	2000.31	2.20833
	1998.1	5.9	1139.67	2000.31	-25.25
	1998.1	6	769	2000.31	-24.6667
	1998.1	6.1	489.788	2000.32	-5.70833
	1998.1	6.2	493.977	2000.32	-3.83333
	1998.1	6.3	806.914	2000.32	-23.5417
	1998.1	6.4	232.789	2000.33	-9.58333
	1998.1	6.5	309.1	2000.33	-15.25
	1998.1	6.6	224.4	2000.33	-17.6667
	1998.1	6.7	124.743	2000.33	-25.8333
	1998.1	6.8	143.805	2000.34	-12.5
	1998.1	6.9	129.737	2000.34	-16
	1998.1	7	67.6818	2000.34	-11.9583
	1998.1	1	NaN	2000.34	-12.9167
	1998.1	1.1	NaN	2000.35	2.91667
	1998.1	1.2	NaN	2000.35	19
	1998.1	1.3	NaN	2000.35	-0.375
	1998.1	1.4	NaN	2000.36	-9.25
	1998.1	1.5	NaN	2000.36	0.125
	1998.1	1.6	NaN	2000.36	-15.2917
	1998.1	1.7	NaN	2000.36	0.333333
	1998.1	1.8	NaN	2000.37	3.875
	1998.1	1.9	NaN	2000.37	6.79167
	1998.1	2	NaN	2000.37	-7.58333
	1998.1	2.1	NaN	2000.37	-51.2083
	1998.1	2.2	NaN	2000.38	-19.6667
	1998.1	2.3	NaN	2000.38	-6.70833
	1998.1	2.4	NaN	2000.38	-5.04167
	1998.1	2.5	NaN	2000.39	-1.5
	1998.1	2.6	NaN	2000.39	1.875
	1998.1	2.7	NaN	2000.39	13.625
	1998.1	2.8	NaN	2000.39	-89.5833
	1998.1	2.9	NaN	2000.4	-58.5833
	1998.1	3	NaN	2000.4	-33.875
	1998.1	3.1	NaN	2000.4	-21.4583
	1998.1	3.2	NaN	2000.4	-21.0833
	1998.1	3.3	NaN	2000.41	-22.5
	1998.1	3.4	NaN	2000.41	-29.1667
	1998.1	3.5	NaN	2000.41	-18.625
	1998.1	3.6	NaN	2000.42	-13.4583
	1998.1	3.7	NaN	2000.42	-4
	1998.1	3.8	NaN	2000.42	-9.79167
	1998.1	3.9	NaN	2000.42	-6.5
	1998.1	4	NaN	2000.43	-12.375
	1998.1	4.1	NaN	2000.43	-2.20833
	1998.1	4.2	NaN	2000.43	-1.25
	1998.1	4.3	NaN	2000.43	-28.0833
	1998.1	4.4	NaN	2000.44	-34.4167
	1998.1	4.5	NaN	2000.44	-40.8333
	1998.1	4.6	NaN	2000.44	-27.5833
	1998.1	4.7	NaN	2000.45	-19.5
	1998.1	4.8	NaN	2000.45	-16.2083
	1998.1	4.9	NaN	2000.45	4.25
	1998.1	5	NaN	2000.45	-13.125
	1998.1	5.1	NaN	2000.46	-6.125
	1998.1	5.2	NaN	2000.46	6.54167
	1998.1	5.3	NaN	2000.46	0.291667
	1998.1	5.4	NaN	2000.46	3.58333
	1998.1	5.5	NaN	2000.47	5.08333
	1998.1	5.6	NaN	2000.47	3.16667
	1998.1	5.7	NaN	2000.47	12.125
	1998.1	5.8	NaN	2000.48	3.70833
	1998.1	5.9	NaN	2000.48	-19.5417
	1998.1	6	NaN	2000.48	-5.875
	1998.1	6.1	NaN	2000.48	-36.25
	1998.1	6.2	NaN	2000.49	-30.6667
	1998.1	6.3	NaN	2000.49	-20.25
	1998.1	6.4	NaN	2000.49	-23.1667
	1998.1	6.5	NaN	2000.49	-5.875
	1998.1	6.6	NaN	2000.5	7.58333
	1998.1	6.7	NaN	2000.5	10.7083
	1998.1	6.8	NaN	2000.5	8.04167
	1998.1	6.9	NaN	2000.51	12.7083
	1998.1	7	NaN	2000.51	0.791667
	1998.11	1	3.11245	2000.51	5.16667
	1998.11	1.1	3.21577	2000.51	7.33333
	1998.11	1.2	3.75556	2000.52	8.625
	1998.11	1.3	4.50485	2000.52	7.33333
	1998.11	1.4	5.36585	2000.52	8
	1998.11	1.5	10.9437	2000.52	12.75
	1998.11	1.6	30.619	2000.53	-10.8333
	1998.11	1.7	58.8182	2000.53	-4.04167
	1998.11	1.8	64.5319	2000.53	-16.75
	1998.11	1.9	71.9592	2000.54	-71.125
	1998.11	2	57.175	2000.54	-171.625
	1998.11	2.1	71.75	2000.54	-69.625
	1998.11	2.2	104	2000.54	-33.0417
	1998.11	2.3	91.6774	2000.55	-20.0417
	1998.11	2.4	113.5	2000.55	-67.0417
	1998.11	2.5	120.5	2000.55	-40.0417
	1998.11	2.6	125.643	2000.55	-39.875
	1998.11	2.7	95.0833	2000.56	-32.6667
	1998.11	2.8	78.2692	2000.56	-37
	1998.11	2.9	70.8261	2000.56	-18.8333
	1998.11	3	60.0952	2000.57	-27.5833
	1998.11	3.1	59.6364	2000.57	-25.875
	1998.11	3.2	40.8571	2000.57	-27.4583
	1998.11	3.3	36.4762	2000.57	-37.8333
	1998.11	3.4	64.8421	2000.58	-23.3333
	1998.11	3.5	94.25	2000.58	-25.375
	1998.11	3.6	240.474	2000.58	-25.75
	1998.11	3.7	445.5	2000.58	-20.6667
	1998.11	3.8	686.235	2000.59	-12
	1998.11	3.9	1249.27	2000.59	-23.2917
	1998.11	4	1356.13	2000.59	-24.7917
	1998.11	4.1	1861.5	2000.6	-31.5
	1998.11	4.2	2180.07	2000.6	-18.0833
	1998.11	4.3	3282.85	2000.6	-9.125
	1998.11	4.4	1463.07	2000.6	-6.91667
	1998.11	4.5	2131.85	2000.61	-20.75
	1998.11	4.6	1481.15	2000.61	-72.5833
	1998.11	4.7	NaN	2000.61	-127.792
	1998.11	4.8	NaN	2000.61	-58.4583
	1998.11	4.9	418.545	2000.62	-32.5417
	1998.11	5	NaN	2000.62	-20.125
	1998.11	5.1	NaN	2000.62	-17.2083
	1998.11	5.2	NaN	2000.63	-10.9167
	1998.11	5.3	489.273	2000.63	-5.75
	1998.11	5.4	NaN	2000.63	-0.25
	1998.11	5.5	NaN	2000.63	4.75
	1998.11	5.6	NaN	2000.64	-23.3333
	1998.11	5.7	NaN	2000.64	-7.70833
	1998.11	5.8	NaN	2000.64	-10.25
	1998.11	5.9	NaN	2000.64	-8.33333
	1998.11	6	58.7273	2000.65	-1.83333
	1998.11	6.1	NaN	2000.65	-8.33333
	1998.11	6.2	NaN	2000.65	3.54167
	1998.11	6.3	27.1667	2000.66	-4.33333
	1998.11	6.4	NaN	2000.66	-33.4167
	1998.11	6.5	NaN	2000.66	-18.7083
	1998.11	6.6	NaN	2000.66	-17.6667
	1998.11	6.7	30.0769	2000.67	-20.8333
	1998.11	6.8	NaN	2000.67	-32.4167
	1998.11	6.9	27.7059	2000.67	-13.875
	1998.11	7	28.25	2000.67	-14.6667
	1998.11	1	3.01066	2000.68	-17.2083
	1998.11	1.1	323.662	2000.68	3.16667
	1998.11	1.2	1252.59	2000.68	-21.1667
	1998.11	1.3	1897.69	2000.69	-26.7917
	1998.11	1.4	1484.38	2000.69	-9.41667
	1998.11	1.5	941.57	2000.69	-1.16667
	1998.11	1.6	699.533	2000.69	7.29167
	1998.11	1.7	468.403	2000.7	-29.625
	1998.11	1.8	302.987	2000.7	-27.0833
	1998.11	1.9	174.854	2000.7	-17.75
	1998.11	2	88.4162	2000.7	3.66667
	1998.11	2.1	78.9261	2000.71	-25.75
	1998.11	2.2	84.4481	2000.71	-40.6667
	1998.11	2.3	71.5455	2000.71	-103.375
	1998.11	2.4	79.1926	2000.72	-56.1667
	1998.11	2.5	50.6583	2000.72	-38.0417
	1998.11	2.6	67.4017	2000.72	-25.875
	1998.11	2.7	63.7925	2000.72	-15.5
	1998.11	2.8	57.0377	2000.73	-14.9167
	1998.11	2.9	37.5	2000.73	-10.2083
	1998.11	3	34.5851	2000.73	-32.0833
	1998.11	3.1	37.1264	2000.73	-41
	1998.11	3.2	29.4268	2000.74	-26.4583
	1998.11	3.3	36.6216	2000.74	-26.2917
	1998.11	3.4	45.8784	2000.74	-19.375
	1998.11	3.5	82.2329	2000.75	-52.4583
	1998.11	3.6	165.09	2000.75	-36.7083
	1998.11	3.7	339.42	2000.75	-22.0417
	1998.11	3.8	383.764	2000.75	-54.5417
	1998.11	3.9	525.733	2000.76	-76.6667
	1998.11	4	865.849	2000.76	-137.917
	1998.11	4.1	983.982	2000.76	-70.75
	1998.11	4.2	614.547	2000.77	-36.3333
	1998.11	4.3	1229.23	2000.77	-19.9167
	1998.11	4.4	1599.92	2000.77	-12.4167
	1998.11	4.5	999.295	2000.77	-21.25
	1998.11	4.6	844.63	2000.78	-28.4583
	1998.11	4.7	859.689	2000.78	-15.25
	1998.11	4.8	1099.49	2000.78	-33.75
	1998.11	4.9	1036.95	2000.78	-79.9583
	1998.11	5	603.75	2000.79	-33
	1998.11	5.1	331.179	2000.79	-25.2083
	1998.11	5.2	301.639	2000.79	-12.625
	1998.11	5.3	289.556	2000.8	-11.0417
	1998.11	5.4	334.917	2000.8	-8.29167
	1998.11	5.5	207.613	2000.8	-1.91667
	1998.11	5.6	135.2	2000.8	4.29167
	1998.11	5.7	148.297	2000.81	-6.25
	1998.11	5.8	112.567	2000.81	-28.7083
	1998.11	5.9	81.9355	2000.81	-26.4583
	1998.11	6	56.8182	2000.81	-19.7917
	1998.11	6.1	65.4828	2000.82	-21.2083
	1998.11	6.2	54.6452	2000.82	-12.7083
	1998.11	6.3	43.5217	2000.82	-5.58333
	1998.11	6.4	44.069	2000.83	-88.875
	1998.11	6.5	38.8519	2000.83	-37.0417
	1998.11	6.6	39.5714	2000.83	-19.625
	1998.11	6.7	35.0667	2000.83	-16.2917
	1998.11	6.8	31.5652	2000.84	-11.625
	1998.11	6.9	34.4	2000.84	2.41667
	1998.11	7	30.3478	2000.84	-22.0417
	1998.12	1	NaN	2000.84	-25.1667
	1998.12	1.1	NaN	2000.85	-65.375
	1998.12	1.2	NaN	2000.85	-88.75
	1998.12	1.3	NaN	2000.85	-28.2917
	1998.12	1.4	NaN	2000.86	-16.0417
	1998.12	1.5	NaN	2000.86	-48.25
	1998.12	1.6	NaN	2000.86	-35
	1998.12	1.7	NaN	2000.86	-29.75
	1998.12	1.8	NaN	2000.87	-17.6667
	1998.12	1.9	NaN	2000.87	-6.83333
	1998.12	2	NaN	2000.87	-2.875
	1998.12	2.1	NaN	2000.87	1.58333
	1998.12	2.2	NaN	2000.88	0.875
	1998.12	2.3	NaN	2000.88	8.70833
	1998.12	2.4	NaN	2000.88	-10.1667
	1998.12	2.5	NaN	2000.89	-7.375
	1998.12	2.6	NaN	2000.89	-11.125
	1998.12	2.7	NaN	2000.89	-13.9583
	1998.12	2.8	NaN	2000.89	-9.5
	1998.12	2.9	NaN	2000.9	-0.25
	1998.12	3	NaN	2000.9	-15.4583
	1998.12	3.1	NaN	2000.9	9.54167
	1998.12	3.2	NaN	2000.9	-47.5417
	1998.12	3.3	NaN	2000.91	-50.7917
	1998.12	3.4	NaN	2000.91	-81.2917
	1998.12	3.5	NaN	2000.91	-44
	1998.12	3.6	NaN	2000.92	-27.3333
	1998.12	3.7	NaN	2000.92	-15.4583
	1998.12	3.8	NaN	2000.92	-8.83333
	1998.12	3.9	NaN	2000.92	-17.625
	1998.12	4	NaN	2000.93	-10.3333
	1998.12	4.1	NaN	2000.93	-1.29167
	1998.12	4.2	NaN	2000.93	-6.79167
	1998.12	4.3	NaN	2000.93	-4.33333
	1998.12	4.4	NaN	2000.94	-10.6667
	1998.12	4.5	NaN	2000.94	-6.33333
	1998.12	4.6	NaN	2000.94	0.5
	1998.12	4.7	NaN	2000.95	-0.708333
	1998.12	4.8	NaN	2000.95	5.08333
	1998.12	4.9	NaN	2000.95	7.70833
	1998.12	5	NaN	2000.95	8.45833
	1998.12	5.1	NaN	2000.96	11.9583
	1998.12	5.2	NaN	2000.96	-5.04167
	1998.12	5.3	NaN	2000.96	-13.2083
	1998.12	5.4	NaN	2000.96	-6.875
	1998.12	5.5	NaN	2000.97	-3.33333
	1998.12	5.6	NaN	2000.97	6.20833
	1998.12	5.7	NaN	2000.97	8
	1998.12	5.8	NaN	2000.98	-37.75
	1998.12	5.9	NaN	2000.98	-11.5833
	1998.12	6	NaN	2000.98	10.0833
	1998.12	6.1	NaN	2000.98	-1.45833
	1998.12	6.2	NaN	2000.99	-1.25
	1998.12	6.3	NaN	2000.99	-4.20833
	1998.12	6.4	NaN	2000.99	-0.5
	1998.12	6.5	NaN	2000.99	-1.20833
	1998.12	6.6	NaN	2001	3.79167
	1998.12	6.7	NaN	2001	2.33333
	1998.12	6.8	NaN	2001	11.8333
	1998.12	6.9	NaN	2001.01	-7.5
	1998.12	7	NaN	2001.01	-1.70833
	1998.12	1	3.09429	2001.01	-7.125
	1998.12	1.1	109.34	2001.01	-1.79167
	1998.12	1.2	446.741	2001.02	-2.66667
	1998.12	1.3	746.661	2001.02	-0.0833333
	1998.12	1.4	734.09	2001.02	-12.7083
	1998.12	1.5	545.678	2001.02	0.0833333
	1998.12	1.6	453.127	2001.03	-5.5
	1998.12	1.7	298.04	2001.03	-18.75
	1998.12	1.8	229.112	2001.03	-2
	1998.12	1.9	117.115	2001.04	-7.66667
	1998.12	2	79.8993	2001.04	-12.0417
	1998.12	2.1	65.0522	2001.04	-5.58333
	1998.12	2.2	71.6535	2001.04	4.83333
	1998.12	2.3	76.687	2001.05	4.625
	1998.12	2.4	91.9118	2001.05	7.375
	1998.12	2.5	73.3962	2001.05	-0.375
	1998.12	2.6	97.9444	2001.05	-24.375
	1998.12	2.7	88.125	2001.06	-24.75
	1998.12	2.8	65.7647	2001.06	-12.0833
	1998.12	2.9	55.2	2001.06	-35
	1998.12	3	46.4684	2001.07	-27.125
	1998.12	3.1	40.5735	2001.07	-26.3333
	1998.12	3.2	36.6613	2001.07	-16.0833
	1998.12	3.3	33.9275	2001.07	-1.25
	1998.12	3.4	46.4426	2001.08	-16.125
	1998.12	3.5	71.4483	2001.08	-9.08333
	1998.12	3.6	110.321	2001.08	-22.1667
	1998.12	3.7	260.818	2001.08	-25.2083
	1998.12	3.8	304.549	2001.09	-12.2083
	1998.12	3.9	705.14	2001.09	-2.5
	1998.12	4	1794.15	2001.09	3.83333
	1998.12	4.1	2870.95	2001.1	10.5417
	1998.12	4.2	4820.33	2001.1	-1.04167
	1998.12	4.3	10699	2001.1	-6.41667
	1998.12	4.4	8270.24	2001.1	-0.5
	1998.12	4.5	12247.5	2001.11	3.45833
	1998.12	4.6	14383.9	2001.11	1.70833
	1998.12	4.7	12701.1	2001.11	0.375
	1998.12	4.8	14871.9	2001.12	7.04167
	1998.12	4.9	13005.4	2001.12	-13.2083
	1998.12	5	11181.4	2001.12	-34.2083
	1998.12	5.1	12331.1	2001.12	-15.8333
	1998.12	5.2	12639.7	2001.13	-4.54167
	1998.12	5.3	7080.06	2001.13	-4.08333
	1998.12	5.4	5884.23	2001.13	1.66667
	1998.12	5.5	5802.24	2001.13	1.33333
	1998.12	5.6	4927.09	2001.14	5
	1998.12	5.7	4160.4	2001.14	-5.875
	1998.12	5.8	2458.87	2001.14	-0.583333
	1998.12	5.9	1384.71	2001.15	-14.0417
	1998.12	6	950.923	2001.15	-2.45833
	1998.12	6.1	1438.08	2001.15	6.66667
	1998.12	6.2	916.259	2001.15	1.29167
	1998.12	6.3	779	2001.16	-15.25
	1998.12	6.4	727.32	2001.16	-5.29167
	1998.12	6.5	203.37	2001.16	-4.16667
	1998.12	6.6	192.679	2001.16	0.625
	1998.12	6.7	130.964	2001.17	-3.79167
	1998.12	6.8	87.4828	2001.17	-17.1667
	1998.12	6.9	128.071	2001.17	-34.4583
	1998.12	7	69.2286	2001.18	-13.9167
	1998.13	1	2.87252	2001.18	-9.45833
	1998.13	1.1	504.608	2001.18	-5.66667
	1998.13	1.2	1861.22	2001.18	-5.375
	1998.13	1.3	2673.85	2001.19	1.79167
	1998.13	1.4	2053.7	2001.19	1.16667
	1998.13	1.5	1653.7	2001.19	0.958333
	1998.13	1.6	1063.05	2001.19	-14.2917
	1998.13	1.7	775.782	2001.2	-8.875
	1998.13	1.8	491.257	2001.2	-2.58333
	1998.13	1.9	212.844	2001.2	4.95833
	1998.13	2	122.861	2001.21	5.16667
	1998.13	2.1	85.6806	2001.21	-5.33333
	1998.13	2.2	85.75	2001.21	-32.125
	1998.13	2.3	102.783	2001.21	-116.958
	1998.13	2.4	85.6038	2001.22	-65.4583
	1998.13	2.5	98.78	2001.22	-29.875
	1998.13	2.6	84.64	2001.22	-54.375
	1998.13	2.7	89.3556	2001.22	-27.0833
	1998.13	2.8	40.55	2001.23	-20.25
	1998.13	2.9	57.1053	2001.23	-8.33333
	1998.13	3	48.5263	2001.23	-1.66667
	1998.13	3.1	28.5152	2001.24	-52.5833
	1998.13	3.2	35.0909	2001.24	-32.75
	1998.13	3.3	29.1212	2001.24	-10.75
	1998.13	3.4	40.4286	2001.24	-210.875
	1998.13	3.5	56.2903	2001.25	-136.917
	1998.13	3.6	82.2222	2001.25	-71.0417
	1998.13	3.7	177.778	2001.25	-28.9583
	1998.13	3.8	333.727	2001.25	-14.75
	1998.13	3.9	402.217	2001.26	-31.25
	1998.13	4	1417.12	2001.26	-18.3333
	1998.13	4.1	3148.08	2001.26	-30.75
	1998.13	4.2	2172.42	2001.27	-33.3333
	1998.13	4.3	7095.1	2001.27	-52.7917
	1998.13	4.4	13790.2	2001.27	-33
	1998.13	4.5	9530.32	2001.27	-63.5833
	1998.13	4.6	10033.3	2001.28	-130.875
	1998.13	4.7	12335.5	2001.28	-60.5833
	1998.13	4.8	14418.3	2001.28	-42.875
	1998.13	4.9	13893.7	2001.28	-31.125
	1998.13	5	12937.4	2001.29	-23.9583
	1998.13	5.1	12626.6	2001.29	-19.2083
	1998.13	5.2	10212.1	2001.29	-70.3333
	1998.13	5.3	9785.87	2001.3	-40.5833
	1998.13	5.4	6628.12	2001.3	-20.8333
	1998.13	5.5	9765.15	2001.3	-1.83333
	1998.13	5.6	7447.77	2001.3	-54.5833
	1998.13	5.7	5311.47	2001.31	-57.4167
	1998.13	5.8	7560.25	2001.31	-28.375
	1998.13	5.9	3268.93	2001.31	-6.16667
	1998.13	6	1793.42	2001.32	-5.66667
	1998.13	6.1	NaN	2001.32	-2.25
	1998.13	6.2	822.267	2001.32	-2.79167
	1998.13	6.3	782.545	2001.32	-17.875
	1998.13	6.4	201.167	2001.33	-13.125
	1998.13	6.5	907.833	2001.33	-1.04167
	1998.13	6.6	379.5	2001.33	6.16667
	1998.13	6.7	NaN	2001.33	6.29167
	1998.13	6.8	84.2727	2001.34	4
	1998.13	6.9	83.25	2001.34	3.29167
	1998.13	7	82.7273	2001.34	9.16667
	1998.13	1	NaN	2001.35	-18.2083
	1998.13	1.1	NaN	2001.35	-19.875
	1998.13	1.2	NaN	2001.35	-49.7083
	1998.13	1.3	NaN	2001.35	-54.0417
	1998.13	1.4	NaN	2001.36	-34.9167
	1998.13	1.5	NaN	2001.36	-35.2917
	1998.13	1.6	NaN	2001.36	-26.4583
	1998.13	1.7	NaN	2001.36	-24.8333
	1998.13	1.8	NaN	2001.37	-19
	1998.13	1.9	NaN	2001.37	-8.91667
	1998.13	2	NaN	2001.37	-5.66667
	1998.13	2.1	NaN	2001.38	0.583333
	1998.13	2.2	NaN	2001.38	-9.91667
	1998.13	2.3	NaN	2001.38	0.291667
	1998.13	2.4	NaN	2001.38	5.54167
	1998.13	2.5	NaN	2001.39	19.5417
	1998.13	2.6	NaN	2001.39	18.5
	1998.13	2.7	NaN	2001.39	4.08333
	1998.13	2.8	NaN	2001.39	5.29167
	1998.13	2.9	NaN	2001.4	3.83333
	1998.13	3	NaN	2001.4	12.9583
	1998.13	3.1	NaN	2001.4	-8.33333
	1998.13	3.2	NaN	2001.41	-10.7917
	1998.13	3.3	NaN	2001.41	-4.41667
	1998.13	3.4	NaN	2001.41	5.54167
	1998.13	3.5	NaN	2001.41	18.5833
	1998.13	3.6	NaN	2001.42	-13.75
	1998.13	3.7	NaN	2001.42	-6.625
	1998.13	3.8	NaN	2001.42	-5.58333
	1998.13	3.9	NaN	2001.42	0.666667
	1998.13	4	NaN	2001.43	1.33333
	1998.13	4.1	NaN	2001.43	-0.25
	1998.13	4.2	NaN	2001.43	13.5
	1998.13	4.3	NaN	2001.44	-0.0833333
	1998.13	4.4	NaN	2001.44	-20.0833
	1998.13	4.5	NaN	2001.44	-4.58333
	1998.13	4.6	NaN	2001.44	-1.58333
	1998.13	4.7	NaN	2001.45	-15.0833
	1998.13	4.8	NaN	2001.45	1.125
	1998.13	4.9	NaN	2001.45	0.0416667
	1998.13	5	NaN	2001.45	4.41667
	1998.13	5.1	NaN	2001.46	-0.75
	1998.13	5.2	NaN	2001.46	-34.3333
	1998.13	5.3	NaN	2001.46	-28.125
	1998.13	5.4	NaN	2001.47	-19.7083
	1998.13	5.5	NaN	2001.47	-20.75
	1998.13	5.6	NaN	2001.47	-11.625
	1998.13	5.7	NaN	2001.47	-2.33333
	1998.13	5.8	NaN	2001.48	0.166667
	1998.13	5.9	NaN	2001.48	2.16667
	1998.13	6	NaN	2001.48	-1.70833
	1998.13	6.1	NaN	2001.48	-7.79167
	1998.13	6.2	NaN	2001.49	2.91667
	1998.13	6.3	NaN	2001.49	11.375
	1998.13	6.4	NaN	2001.49	4.33333
	1998.13	6.5	NaN	2001.5	0.416667
	1998.13	6.6	NaN	2001.5	3.45833
	1998.13	6.7	NaN	2001.5	7.58333
	1998.13	6.8	NaN	2001.5	8.08333
	1998.13	6.9	NaN	2001.51	5.29167
	1998.13	7	NaN	2001.51	2.375
	1998.14	1	3.06918	2001.51	5.41667
	1998.14	1.1	241.44	2001.52	12.625
	1998.14	1.2	1038.46	2001.52	-8.29167
	1998.14	1.3	1475.12	2001.52	-12.7083
	1998.14	1.4	1364.28	2001.52	-16.7083
	1998.14	1.5	1008.07	2001.53	5.5
	1998.14	1.6	795.906	2001.53	3.875
	1998.14	1.7	561.749	2001.53	-6.25
	1998.14	1.8	351.839	2001.53	-0.541667
	1998.14	1.9	173.058	2001.54	-0.875
	1998.14	2	119.15	2001.54	-12.8333
	1998.14	2.1	85.7311	2001.54	-5.75
	1998.14	2.2	91.0773	2001.55	-0.25
	1998.14	2.3	98.5393	2001.55	0.75
	1998.14	2.4	103.183	2001.55	10.625
	1998.14	2.5	104.639	2001.55	-7.41667
	1998.14	2.6	116.387	2001.56	-1.45833
	1998.14	2.7	103.388	2001.56	7.95833
	1998.14	2.8	68.512	2001.56	-11.8333
	1998.14	2.9	63.7377	2001.56	-15.2083
	1998.14	3	63.9913	2001.57	-4.16667
	1998.14	3.1	76.9135	2001.57	0.25
	1998.14	3.2	261.582	2001.57	6.04167
	1998.14	3.3	1243.87	2001.58	9.875
	1998.14	3.4	4208.8	2001.58	-11.3333
	1998.14	3.5	8465.08	2001.58	-5.45833
	1998.14	3.6	11054.6	2001.58	7.79167
	1998.14	3.7	16499	2001.59	-0.0416667
	1998.14	3.8	15791.9	2001.59	-3.29167
	1998.14	3.9	17270.9	2001.59	-16.0417
	1998.14	4	18247.1	2001.59	-17.6667
	1998.14	4.1	19217	2001.6	-7.66667
	1998.14	4.2	14248.2	2001.6	-1.70833
	1998.14	4.3	14751.5	2001.6	4
	1998.14	4.4	14743.1	2001.61	9.41667
	1998.14	4.5	12588.1	2001.61	5
	1998.14	4.6	11558.2	2001.61	16.7083
	1998.14	4.7	10612.8	2001.61	-6.83333
	1998.14	4.8	10186.4	2001.62	-9.75
	1998.14	4.9	10290.2	2001.62	-8.66667
	1998.14	5	7058.72	2001.62	-1.08333
	1998.14	5.1	5736.64	2001.62	-9.33333
	1998.14	5.2	4922.04	2001.63	-43.0417
	1998.14	5.3	4677.33	2001.63	-13.9583
	1998.14	5.4	2972.12	2001.63	-2.79167
	1998.14	5.5	2722.78	2001.64	7.79167
	1998.14	5.6	1103.84	2001.64	-13.75
	1998.14	5.7	1139.03	2001.64	-14.125
	1998.14	5.8	925.095	2001.64	0.291667
	1998.14	5.9	529.045	2001.65	6.5
	1998.14	6	373.022	2001.65	-7.04167
	1998.14	6.1	263.895	2001.65	-0.125
	1998.14	6.2	307.27	2001.65	-11.0417
	1998.14	6.3	284.841	2001.66	-7
	1998.14	6.4	120.647	2001.66	-10.2083
	1998.14	6.5	94.8537	2001.66	-21.7083
	1998.14	6.6	92.0606	2001.67	-10.2917
	1998.14	6.7	71.8333	2001.67	-6.70833
	1998.14	6.8	36.9762	2001.67	-3.54167
	1998.14	6.9	39.4082	2001.67	-18.2917
	1998.14	7	44.3333	2001.68	-18.1667
	1998.14	1	NaN	2001.68	-13.9167
	1998.14	1.1	NaN	2001.68	5.5
	1998.14	1.2	NaN	2001.68	-15.0833
	1998.14	1.3	NaN	2001.69	-6.20833
	1998.14	1.4	NaN	2001.69	4.75
	1998.14	1.5	NaN	2001.69	6.16667
	1998.14	1.6	NaN	2001.7	-25.375
	1998.14	1.7	NaN	2001.7	-29.9583
	1998.14	1.8	NaN	2001.7	1.41667
	1998.14	1.9	NaN	2001.7	-10.7083
	1998.14	2	NaN	2001.71	-10.5833
	1998.14	2.1	NaN	2001.71	-4.29167
	1998.14	2.2	NaN	2001.71	3.20833
	1998.14	2.3	NaN	2001.72	-5.33333
	1998.14	2.4	NaN	2001.72	2.45833
	1998.14	2.5	NaN	2001.72	9.5
	1998.14	2.6	NaN	2001.72	1.08333
	1998.14	2.7	NaN	2001.73	-26.8333
	1998.14	2.8	NaN	2001.73	-32.625
	1998.14	2.9	NaN	2001.73	-16.7917
	1998.14	3	NaN	2001.73	-72.4583
	1998.14	3.1	NaN	2001.74	-42.875
	1998.14	3.2	NaN	2001.74	-33.875
	1998.14	3.3	NaN	2001.74	-41.7917
	1998.14	3.4	NaN	2001.75	-43.6667
	1998.14	3.5	NaN	2001.75	-98.875
	1998.14	3.6	NaN	2001.75	-86.5833
	1998.14	3.7	NaN	2001.75	-107.333
	1998.14	3.8	NaN	2001.76	-70.7083
	1998.14	3.9	NaN	2001.76	-24.9167
	1998.14	4	NaN	2001.76	-16.3333
	1998.14	4.1	NaN	2001.76	-5.16667
	1998.14	4.2	NaN	2001.77	-17.4167
	1998.14	4.3	NaN	2001.77	-36.875
	1998.14	4.4	NaN	2001.77	-34.5417
	1998.14	4.5	NaN	2001.78	-33.25
	1998.14	4.6	NaN	2001.78	-51.3333
	1998.14	4.7	NaN	2001.78	-36.2083
	1998.14	4.8	NaN	2001.78	-29
	1998.14	4.9	NaN	2001.79	-18
	1998.14	5	NaN	2001.79	-11.1667
	1998.14	5.1	NaN	2001.79	-16.9583
	1998.14	5.2	NaN	2001.79	0.833333
	1998.14	5.3	NaN	2001.8	-18.2083
	1998.14	5.4	NaN	2001.8	-30.375
	1998.14	5.5	NaN	2001.8	-58.9167
	1998.14	5.6	NaN	2001.81	-150.417
	1998.14	5.7	NaN	2001.81	-101.5
	1998.14	5.8	NaN	2001.81	-50.4583
	1998.14	5.9	NaN	2001.81	-19.2083
	1998.14	6	NaN	2001.82	-20.9167
	1998.14	6.1	NaN	2001.82	-23.4167
	1998.14	6.2	NaN	2001.82	-99.2083
	1998.14	6.3	NaN	2001.82	-67.25
	1998.14	6.4	NaN	2001.83	-46.7083
	1998.14	6.5	NaN	2001.83	-25.4167
	1998.14	6.6	NaN	2001.83	-83.125
	1998.14	6.7	NaN	2001.84	-38.3333
	1998.14	6.8	NaN	2001.84	-18.3333
	1998.14	6.9	NaN	2001.84	-21.2083
	1998.14	7	NaN	2001.84	-7.25
	1998.15	1	NaN	2001.85	-201.917
	1998.15	1.1	NaN	2001.85	-109.875
	1998.15	1.2	NaN	2001.85	-55.4583
	1998.15	1.3	NaN	2001.85	-36.5833
	1998.15	1.4	NaN	2001.86	-31.8333
	1998.15	1.5	NaN	2001.86	-32.625
	1998.15	1.6	NaN	2001.86	-20.625
	1998.15	1.7	NaN	2001.87	-14.6667
	1998.15	1.8	NaN	2001.87	-7.83333
	1998.15	1.9	NaN	2001.87	-4.79167
	1998.15	2	NaN	2001.87	-25.4167
	1998.15	2.1	NaN	2001.88	-32.3333
	1998.15	2.2	NaN	2001.88	-29.0833
	1998.15	2.3	NaN	2001.88	-36.0417
	1998.15	2.4	NaN	2001.88	-31.9167
	1998.15	2.5	NaN	2001.89	-19.625
	1998.15	2.6	NaN	2001.89	-16.8333
	1998.15	2.7	NaN	2001.89	-31.125
	1998.15	2.8	NaN	2001.9	-122.542
	1998.15	2.9	NaN	2001.9	-105.833
	1998.15	3	NaN	2001.9	-60.6667
	1998.15	3.1	NaN	2001.9	-33.1667
	1998.15	3.2	NaN	2001.91	-19.375
	1998.15	3.3	NaN	2001.91	-15.875
	1998.15	3.4	NaN	2001.91	-9.91667
	1998.15	3.5	NaN	2001.92	0.291667
	1998.15	3.6	NaN	2001.92	5.04167
	1998.15	3.7	NaN	2001.92	-2.5
	1998.15	3.8	NaN	2001.92	-23.5833
	1998.15	3.9	NaN	2001.93	-22.625
	1998.15	4	NaN	2001.93	-19.7083
	1998.15	4.1	NaN	2001.93	-19.375
	1998.15	4.2	NaN	2001.93	-18.25
	1998.15	4.3	NaN	2001.94	-11.1667
	1998.15	4.4	NaN	2001.94	-7.70833
	1998.15	4.5	NaN	2001.94	-9.29167
	1998.15	4.6	NaN	2001.95	-19.5417
	1998.15	4.7	NaN	2001.95	-26.3333
	1998.15	4.8	NaN	2001.95	-14.0417
	1998.15	4.9	NaN	2001.95	7.875
	1998.15	5	NaN	2001.96	-6.45833
	1998.15	5.1	NaN	2001.96	-29.9583
	1998.15	5.2	NaN	2001.96	-27.3333
	1998.15	5.3	NaN	2001.96	-22.5833
	1998.15	5.4	NaN	2001.97	-17.625
	1998.15	5.5	NaN	2001.97	-29
	1998.15	5.6	NaN	2001.97	-40.1667
	1998.15	5.7	NaN	2001.98	-19.875
	1998.15	5.8	NaN	2001.98	-29.625
	1998.15	5.9	NaN	2001.98	-23.8333
	1998.15	6	NaN	2001.98	-20
	1998.15	6.1	NaN	2001.99	-15.7917
	1998.15	6.2	NaN	2001.99	10.75
	1998.15	6.3	NaN	2001.99	34.5
	1998.15	6.4	NaN	2001.99	-24.2083
	1998.15	6.5	NaN	2002	-30.4583
	1998.15	6.6	NaN	2002	-33.4167
	1998.15	6.7	NaN	2002	-15.625
	1998.15	6.8	NaN	2002.01	-16.0417
	1998.15	6.9	NaN	2002.01	-6.125
	1998.15	7	NaN	2002.01	-7.58333
	1998.15	1	3.08011	2002.01	6.08333
	1998.15	1.1	241.367	2002.02	1.25
	1998.15	1.2	936.764	2002.02	-13.2083
	1998.15	1.3	1267.3	2002.02	-3.875
	1998.15	1.4	1090.94	2002.02	-16.875
	1998.15	1.5	791.335	2002.03	-42.375
	1998.15	1.6	658.728	2002.03	-31.1667
	1998.15	1.7	474.529	2002.03	-19.75
	1998.15	1.8	279.194	2002.04	-14.4167
	1998.15	1.9	167.46	2002.04	-13.8333
	1998.15	2	121.154	2002.04	-5.45833
	1998.15	2.1	102.627	2002.04	-1.25
	1998.15	2.2	105.574	2002.05	-4.04167
	1998.15	2.3	118.814	2002.05	3.91667
	1998.15	2.4	124.092	2002.05	-12.5833
	1998.15	2.5	119.747	2002.05	-10.2083
	1998.15	2.6	128.378	2002.06	-5.04167
	1998.15	2.7	101.264	2002.06	-9.54167
	1998.15	2.8	71.5246	2002.06	-12.0417
	1998.15	2.9	68.6639	2002.07	-8.875
	1998.15	3	49.3451	2002.07	-22.9583
	1998.15	3.1	37.5739	2002.07	-17.1667
	1998.15	3.2	63.2708	2002.07	-8.25
	1998.15	3.3	264.232	2002.08	-8.5
	1998.15	3.4	728.967	2002.08	-0.958333
	1998.15	3.5	2062.04	2002.08	-3.5
	1998.15	3.6	5091.6	2002.08	-17.25
	1998.15	3.7	5622.08	2002.09	-47.3333
	1998.15	3.8	9264.15	2002.09	-25.4167
	1998.15	3.9	10548.1	2002.09	-15.2917
	1998.15	4	10815.4	2002.1	-30.5833
	1998.15	4.1	11790.9	2002.1	-55.8333
	1998.15	4.2	11389.2	2002.1	-26
	1998.15	4.3	12031.3	2002.1	-20.7083
	1998.15	4.4	10868.4	2002.11	-17.3333
	1998.15	4.5	9590.95	2002.11	-13.4167
	1998.15	4.6	8628.19	2002.11	-17.4167
	1998.15	4.7	10250.4	2002.12	-18.0417
	1998.15	4.8	8373.13	2002.12	-18.1667
	1998.15	4.9	7378.02	2002.12	-10.5833
	1998.15	5	5711.4	2002.12	-3.04167
	1998.15	5.1	4853.62	2002.13	-8.54167
	1998.15	5.2	5154.9	2002.13	-5.04167
	1998.15	5.3	4155.42	2002.13	-7.75
	1998.15	5.4	4021.96	2002.13	-16.7917
	1998.15	5.5	3881.57	2002.14	-6.70833
	1998.15	5.6	2085.79	2002.14	-5.41667
	1998.15	5.7	2136.76	2002.14	-1.625
	1998.15	5.8	1892.16	2002.15	-6
	1998.15	5.9	1464.38	2002.15	-1.54167
	1998.15	6	1189.83	2002.15	-2.625
	1998.15	6.1	466.14	2002.15	-15.0417
	1998.15	6.2	600.65	2002.16	-8.625
	1998.15	6.3	278.488	2002.16	-10.875
	1998.15	6.4	332.605	2002.16	-47.2083
	1998.15	6.5	243.378	2002.16	-14.0833
	1998.15	6.6	169.143	2002.17	-20.75
	1998.15	6.7	84.6829	2002.17	-7.08333
	1998.15	6.8	99.72	2002.17	-21.8333
	1998.15	6.9	42.7632	2002.18	-20.2083
	1998.15	7	75.3429	2002.18	-10.875
	1998.16	1	NaN	2002.18	-7.58333
	1998.16	1.1	NaN	2002.18	-5.45833
	1998.16	1.2	NaN	2002.19	-9.20833
	1998.16	1.3	NaN	2002.19	-11.625
	1998.16	1.4	NaN	2002.19	-3.45833
	1998.16	1.5	NaN	2002.19	-1.5
	1998.16	1.6	NaN	2002.2	1.33333
	1998.16	1.7	NaN	2002.2	11.2917
	1998.16	1.8	NaN	2002.2	12.7917
	1998.16	1.9	NaN	2002.21	8.66667
	1998.16	2	NaN	2002.21	24.2917
	1998.16	2.1	NaN	2002.21	-15.875
	1998.16	2.2	NaN	2002.21	-7
	1998.16	2.3	NaN	2002.22	-5
	1998.16	2.4	NaN	2002.22	-4.29167
	1998.16	2.5	NaN	2002.22	-8.41667
	1998.16	2.6	NaN	2002.22	-77.5417
	1998.16	2.7	NaN	2002.23	-33.4583
	1998.16	2.8	NaN	2002.23	-25.6667
	1998.16	2.9	NaN	2002.23	-13.9583
	1998.16	3	NaN	2002.24	-3.75
	1998.16	3.1	NaN	2002.24	7.91667
	1998.16	3.2	NaN	2002.24	-4.83333
	1998.16	3.3	NaN	2002.24	-11.0417
	1998.16	3.4	NaN	2002.25	-15.9583
	1998.16	3.5	NaN	2002.25	-21.1667
	1998.16	3.6	NaN	2002.25	-13.0417
	1998.16	3.7	NaN	2002.25	-8.45833
	1998.16	3.8	NaN	2002.26	6.375
	1998.16	3.9	NaN	2002.26	4.04167
	1998.16	4	NaN	2002.26	3.45833
	1998.16	4.1	NaN	2002.27	3.70833
	1998.16	4.2	NaN	2002.27	10.7917
	1998.16	4.3	NaN	2002.27	17.3333
	1998.16	4.4	NaN	2002.27	13.2083
	1998.16	4.5	NaN	2002.28	-0.541667
	1998.16	4.6	NaN	2002.28	-22.75
	1998.16	4.7	NaN	2002.28	-9.33333
	1998.16	4.8	NaN	2002.28	-8.29167
	1998.16	4.9	NaN	2002.29	-6.45833
	1998.16	5	NaN	2002.29	-38
	1998.16	5.1	NaN	2002.29	-104.292
	1998.16	5.2	NaN	2002.3	-81.2083
	1998.16	5.3	NaN	2002.3	-106.333
	1998.16	5.4	NaN	2002.3	-49.7083
	1998.16	5.5	NaN	2002.3	-40.3333
	1998.16	5.6	NaN	2002.31	-39.6667
	1998.16	5.7	NaN	2002.31	-30.2083
	1998.16	5.8	NaN	2002.31	-23.0417
	1998.16	5.9	NaN	2002.32	-7.79167
	1998.16	6	NaN	2002.32	-3.125
	1998.16	6.1	NaN	2002.32	-23.625
	1998.16	6.2	NaN	2002.32	-19.2917
	1998.16	6.3	NaN	2002.33	-2.79167
	1998.16	6.4	NaN	2002.33	-4.5
	1998.16	6.5	NaN	2002.33	-1.45833
	1998.16	6.6	NaN	2002.33	1.83333
	1998.16	6.7	NaN	2002.34	3.83333
	1998.16	6.8	NaN	2002.34	10.0417
	1998.16	6.9	NaN	2002.34	2.75
	1998.16	7	NaN	2002.35	-4.79167
	1998.16	1	2.71103	2002.35	-18.75
	1998.16	1.1	265.547	2002.35	-10.1667
	1998.16	1.2	1432.38	2002.35	2.29167
	1998.16	1.3	2333.36	2002.36	-38.9167
	1998.16	1.4	2054.78	2002.36	-58.75
	1998.16	1.5	1618.79	2002.36	-21.3333
	1998.16	1.6	1334.6	2002.36	-48.4167
	1998.16	1.7	1012.49	2002.37	-42.7917
	1998.16	1.8	644.236	2002.37	-27
	1998.16	1.9	308.229	2002.37	-11.0417
	1998.16	2	218.571	2002.38	-1.95833
	1998.16	2.1	151.052	2002.38	-33.75
	1998.16	2.2	152.943	2002.38	-12.125
	1998.16	2.3	127.021	2002.38	-15.5833
	1998.16	2.4	88.2444	2002.39	-6.33333
	1998.16	2.5	92.3846	2002.39	-37.5417
	1998.16	2.6	70.6905	2002.39	-61.2917
	1998.16	2.7	70.2	2002.39	-34.4167
	1998.16	2.8	38.6389	2002.4	-19.4167
	1998.16	2.9	37.9688	2002.4	-39.125
	1998.16	3	36.3448	2002.4	-25.7083
	1998.16	3.1	46.5862	2002.41	-18.0417
	1998.16	3.2	134.462	2002.41	-6
	1998.16	3.3	292.889	2002.41	-4.20833
	1998.16	3.4	863.846	2002.41	8.83333
	1998.16	3.5	1352	2002.42	-18.4583
	1998.16	3.6	2239.64	2002.42	-21.2917
	1998.16	3.7	1474.67	2002.42	-22.9167
	1998.16	3.8	4115.32	2002.42	-14.4167
	1998.16	3.9	2427.88	2002.43	-8.04167
	1998.16	4	2344.95	2002.43	-2.875
	1998.16	4.1	3196.3	2002.43	2.08333
	1998.16	4.2	3728.06	2002.44	-12.625
	1998.16	4.3	1828	2002.44	-17.5833
	1998.16	4.4	2083.29	2002.44	-19.4583
	1998.16	4.5	4145.67	2002.44	-13.625
	1998.16	4.6	2916.53	2002.45	-11.2083
	1998.16	4.7	3249.27	2002.45	-8.04167
	1998.16	4.8	3898.44	2002.45	2.20833
	1998.16	4.9	2430.47	2002.45	5.54167
	1998.16	5	2081	2002.46	1.375
	1998.16	5.1	1949.85	2002.46	9.41667
	1998.16	5.2	856.538	2002.46	-1.5
	1998.16	5.3	2582.85	2002.47	-9.66667
	1998.16	5.4	2178.5	2002.47	-6.29167
	1998.16	5.5	524.467	2002.47	3.41667
[truncated: 77,485 more rows]
